# Supplementary material for: 1-Chloro-1-[(4-chloro­phen­yl)hydrazinyl­idene]propan-2-one
Source: Acta Crystallogr Sect E Struct Rep Online. 2011 Jul 9;67(Pt 8):o1962. doi: 10.1107/S1600536811026390 (PMC3212344; doi:10.1107/S1600536811026390)
Supplement: Supplementary file 2 [file e-67-o1962-Isup2.hkl]

# 
# h,k,l, Fc-squared, Fo-squared, sigma(Fo-squared) and status flag 
# 
data_I
_shelx_title '  P21/c' 
_shelx_refln_list_code          4 
_shelx_F_calc_maximum      188.59 
_exptl_crystal_F_000       472.00 
_reflns_d_resolution_high  0.8008 
 
loop_ 
 _symmetry_equiv_pos_as_xyz 
 'x, y, z' 
 '-x, y+1/2, -z+1/2' 
 '-x, -y, -z' 
 'x, -y-1/2, z-1/2' 
 
_cell_length_a     5.7558 
_cell_length_b    23.3282 
_cell_length_c     7.4107 
_cell_angle_alpha  90.000 
_cell_angle_beta   96.976 
_cell_angle_gamma  90.000 
 
_shelx_F_squared_multiplier     1.000 
 
loop_ 
 _refln_index_h 
 _refln_index_k 
 _refln_index_l 
 _refln_F_squared_calc 
 _refln_F_squared_meas 
 _refln_F_squared_sigma 
 _refln_observed_status 
   1   0   0     2249.16     1946.01     24.29 o 
   2   0   0    23967.04    20268.66    312.89 o 
   3   0   0      223.52      156.40     18.96 o 
   4   0   0      620.74      624.64     44.79 o 
   5   0   0       23.69        8.13      5.58 o 
   6   0   0      469.85      460.52     31.75 o 
   1   1   0     3325.04     2991.48     52.41 o 
   2   1   0      382.82      312.95     14.37 o 
   3   1   0       56.84       48.53      8.44 o 
   4   1   0        2.80        5.98      6.59 o 
   5   1   0      234.83      227.76     11.94 o 
   6   1   0        0.21        5.35      9.35 o 
   0   2   0      982.25     1211.18     22.74 o 
   1   2   0     6931.15     6166.64    241.62 o 
   2   2   0      708.91      635.76     19.98 o 
   3   2   0     4046.35     4673.09    122.89 o 
   4   2   0      266.00      273.08     20.91 o 
   5   2   0      431.33      483.73     17.39 o 
   6   2   0      197.42      208.26     12.99 o 
   1   3   0      495.68      452.12     15.69 o 
   2   3   0      807.23      761.87     15.50 o 
   3   3   0       32.33       46.82     12.65 o 
   4   3   0      166.43      157.06     16.74 o 
   5   3   0      153.32      163.81     10.25 o 
   6   3   0      600.47      621.20     22.46 o 
   0   4   0     3961.55     4800.95     81.94 o 
   1   4   0      841.00      690.24     21.77 o 
   2   4   0     1084.88      968.48     18.85 o 
   3   4   0      225.52      172.33     12.65 o 
   4   4   0       82.21       58.73      9.13 o 
   5   4   0      219.04      213.97     11.59 o 
   6   4   0      494.75      448.62     22.12 o 
   1   5   0     1843.88     1633.61     40.46 o 
   2   5   0      841.86      712.17     18.47 o 
   3   5   0     1468.21     1361.60     40.65 o 
   4   5   0     1508.90     1433.30     47.16 o 
   5   5   0      313.14      324.74     14.19 o 
   6   5   0      357.23      328.71     30.56 o 
   0   6   0     1617.64     1884.54     41.37 o 
   1   6   0      278.49      215.32     13.24 o 
   2   6   0     2662.48     2425.23     47.50 o 
   3   6   0      138.55      539.23     26.48 o 
   4   6   0     1586.04     1492.55     43.96 o 
   5   6   0     1451.26     1454.68     30.79 o 
   6   6   0        1.41       31.03      8.53 o 
   1   7   0      839.47      788.69     28.33 o 
   2   7   0       29.51       31.22      4.32 o 
   3   7   0       40.91      193.62     15.18 o 
   4   7   0       24.26       33.00      6.28 o 
   5   7   0      636.31      635.18     23.07 o 
   6   7   0       19.00       15.78     13.06 o 
   0   8   0     1312.56     1375.38     37.48 o 
   1   8   0      124.35      140.19     12.13 o 
   2   8   0     2332.18     2241.38     78.20 o 
   3   8   0      456.39     1004.91     38.42 o 
   4   8   0      394.72      359.72     17.96 o 
   5   8   0      928.08      946.62     28.48 o 
   6   8   0       28.60       24.90      7.57 o 
   1   9   0     3393.41     3065.37     73.59 o 
   2   9   0       22.47       32.62      4.97 o 
   3   9   0      970.51     1024.55     39.82 o 
   4   9   0       52.70       38.78      6.75 o 
   5   9   0      259.79      258.56     21.61 o 
   6   9   0       73.33       50.43      9.24 o 
   0  10   0       69.63       67.43      8.26 o 
   1  10   0      288.18      298.82     10.02 o 
   2  10   0     1550.88     1582.01     49.33 o 
   3  10   0       26.79       40.92      8.35 o 
   4  10   0      306.67      300.16     21.52 o 
   5  10   0       62.83       59.90     10.31 o 
   6  10   0        6.93        9.68      5.97 o 
   1  11   0      780.59      750.79     17.32 o 
   2  11   0      721.14      673.95     31.34 o 
   3  11   0        5.85      197.66     17.92 o 
   4  11   0     1013.07     1023.82     80.61 o 
   5  11   0      648.99      640.15     28.08 o 
   6  11   0      339.16      296.42     19.53 o 
   0  12   0      596.28      792.78     31.86 o 
   1  12   0     1228.88     1286.19     35.38 o 
   2  12   0        3.01        4.23      3.47 o 
   3  12   0      538.99      939.19     56.72 o 
   4  12   0      450.93      448.45     26.29 o 
   5  12   0       82.11       45.87     16.43 o 
   6  12   0      167.97      136.99     23.27 o 
   1  13   0     2723.76     2477.44     45.76 o 
   2  13   0       85.14       84.32     12.00 o 
   3  13   0     2213.01     2020.86     51.88 o 
   4  13   0      769.69      724.84     53.97 o 
   5  13   0      462.48      418.34     45.54 o 
   6  13   0       64.35       52.99     12.62 o 
   0  14   0     4943.13     6130.98    128.26 o 
   1  14   0        2.41       10.48      3.16 o 
   2  14   0     1833.46     1455.58     53.24 o 
   3  14   0      369.82      327.33     19.93 o 
   4  14   0       58.84       63.90     18.56 o 
   5  14   0      177.85      133.58     18.51 o 
   6  14   0      200.80      184.34     30.69 o 
   1  15   0     1566.07     1507.74     66.85 o 
   2  15   0        1.92        2.57      3.58 o 
   3  15   0      575.09      499.29     25.20 o 
   4  15   0        0.65        6.85     10.48 o 
   5  15   0      300.49      279.54     23.81 o 
   6  15   0      178.84      167.15     15.27 o 
   0  16   0      627.62      793.73     36.60 o 
   1  16   0      606.95      523.39     30.92 o 
   2  16   0      157.26      110.01     12.37 o 
   3  16   0      887.19      791.94     53.51 o 
   4  16   0       64.04       44.74     16.07 o 
   5  16   0      165.25      145.50     16.71 o 
   1  17   0       29.23       12.27      8.24 o 
   2  17   0      285.32      261.97     19.17 o 
   3  17   0       55.60       46.03     14.31 o 
   4  17   0      785.48      805.43     53.07 o 
   5  17   0      136.73      134.25     15.42 o 
   0  18   0     7955.23     9979.96    177.32 o 
   1  18   0       53.33       46.32      8.60 o 
   2  18   0     1222.66     1028.80     41.94 o 
   3  18   0       28.72       77.30     18.88 o 
   4  18   0       39.95       39.69     13.90 o 
   5  18   0       74.22       59.12      9.92 o 
   1  19   0     3760.10     3470.00     78.79 o 
   2  19   0      343.30      291.40     24.33 o 
   3  19   0      798.46      855.96     52.83 o 
   4  19   0      205.37      212.75     25.51 o 
   5  19   0      154.06      148.78     12.96 o 
   0  20   0      748.21      822.68     50.34 o 
   1  20   0      327.59      292.08     24.56 o 
   2  20   0      982.43      947.50     43.64 o 
   3  20   0       65.65      192.50     26.45 o 
   4  20   0      296.45      298.18     28.46 o 
   5  20   0       68.54       65.59     12.24 o 
   1  21   0       62.39       50.38     12.05 o 
   2  21   0      133.36      111.62     15.08 o 
   3  21   0      136.55      150.76     21.66 o 
   4  21   0        5.84        6.87      7.54 o 
   0  22   0       53.34       53.67     16.99 o 
   1  22   0       80.50       64.78     12.90 o 
   2  22   0       33.44       30.57     10.76 o 
   3  22   0      212.15      353.35     30.95 o 
   4  22   0        6.19        6.42      6.38 o 
   1  23   0      147.59      160.00     20.26 o 
   2  23   0        1.56       -7.94      8.29 o 
   3  23   0        1.68        3.26      7.97 o 
   0  24   0       28.12       47.31     14.54 o 
   1  24   0       11.57       10.67      7.05 o 
   2  24   0       87.55       67.17     13.84 o 
   3  24   0       77.64       86.15     13.62 o 
   1  25   0       85.93       87.74     11.83 o 
   2  25   0      188.21      184.42     20.07 o 
   3  25   0      163.77      141.21     14.93 o 
   0  26   0        1.25       -5.97      8.53 o 
   1  26   0       85.85       84.67     13.63 o 
   2  26   0       25.91       21.01      7.77 o 
   3  26   0       16.15      188.65     15.24 o 
   1  27   0      745.40      789.09     35.98 o 
   2  27   0       25.52       28.66      6.73 o 
   0  28   0      737.83      973.45     35.22 o 
   1  28   0       27.96       25.10      6.21 o 
  -6   1   1      202.55      201.28     17.11 o 
  -5   1   1       23.32       25.81      4.85 o 
  -4   1   1     1514.27     1664.56     62.61 o 
  -3   1   1      198.67      177.32     12.89 o 
  -2   1   1     1284.88     1102.11     18.66 o 
  -1   1   1     1472.54     1206.25     24.88 o 
   0   1   1        3.81        6.40      3.02 o 
   1   1   1     1071.67      963.02     15.23 o 
   2   1   1      358.93      315.26      8.28 o 
   3   1   1     1608.51     2315.87     59.42 o 
   4   1   1        0.27        2.07      3.45 o 
   5   1   1      198.49      203.45     15.36 o 
   6   1   1       10.95       17.60      6.57 o 
  -6   2   1        4.33        0.58      5.08 o 
  -5   2   1      558.39      509.10     17.97 o 
  -4   2   1       34.29       27.63      7.28 o 
  -3   2   1     1325.55     1881.83    326.24 o 
  -2   2   1      296.71      259.50      9.17 o 
  -1   2   1     1066.67      919.29     17.10 o 
   0   2   1      167.11      209.93      6.66 o 
   1   2   1      959.54      809.48     15.92 o 
   2   2   1      758.42      636.82     21.00 o 
   3   2   1      776.82     1052.17     37.73 o 
   4   2   1      550.67      579.81     17.35 o 
   5   2   1        0.09        0.36      3.66 o 
   6   2   1       83.63       82.58     11.27 o 
  -6   3   1       20.62       22.53      7.28 o 
  -5   3   1       28.35       21.10      5.34 o 
  -4   3   1      779.46      768.27     47.50 o 
  -3   3   1       11.80       20.09      4.62 o 
  -2   3   1       29.01       25.13      3.86 o 
  -1   3   1     1809.66     1583.75     25.61 o 
   0   3   1     1636.06     1883.47     27.41 o 
   1   3   1     1298.10     1135.98     23.65 o 
   2   3   1      652.57      625.30     19.64 o 
   3   3   1       33.68       42.09      6.17 o 
   4   3   1      336.44      325.64     15.60 o 
   5   3   1      111.34      109.54     11.40 o 
   6   3   1      123.47      195.10     18.46 o 
  -6   4   1      130.22      141.13     14.45 o 
  -5   4   1      229.95      200.31     13.02 o 
  -4   4   1       94.29       75.41      8.75 o 
  -3   4   1       51.10       87.07      9.83 o 
  -2   4   1       13.81        7.14      1.50 o 
  -1   4   1      291.82      230.17      7.59 o 
   0   4   1      371.37      426.47     10.52 o 
   1   4   1      188.44      141.37      5.54 o 
   2   4   1      230.48      165.69     10.29 o 
   3   4   1     1470.99     1314.06     86.44 o 
   4   4   1      214.26      221.50     12.92 o 
   5   4   1      498.02      500.10     20.08 o 
   6   4   1        5.17       15.05      9.23 o 
  -6   5   1       43.51       30.23      7.46 o 
  -5   5   1      763.41      751.65     25.38 o 
  -4   5   1       33.39       25.15      6.53 o 
  -2   5   1       19.49       19.61      4.78 o 
  -1   5   1     2237.24     1891.98     38.59 o 
   0   5   1        2.06        1.69      1.65 o 
   1   5   1      490.65      414.87     10.67 o 
   2   5   1     1381.16     1289.20     40.22 o 
   3   5   1      460.81      550.51     29.52 o 
   4   5   1     2895.36     2840.53     49.91 o 
   5   5   1        4.59       14.20      8.38 o 
   6   5   1      376.04      486.92     37.32 o 
  -6   6   1        6.67        8.04      4.15 o 
  -5   6   1      917.45      929.75     28.49 o 
  -4   6   1        0.59        1.72      4.66 o 
  -3   6   1     1644.71     1505.41     47.20 o 
  -2   6   1      376.76      380.45     19.30 o 
  -1   6   1     2738.57     2414.47     36.00 o 
   0   6   1      377.06      439.73     14.47 o 
   1   6   1     1185.48     1013.92     19.53 o 
   2   6   1        2.62        1.10      2.70 o 
   3   6   1      678.61      775.21     53.77 o 
   4   6   1      298.25      311.82     22.58 o 
   5   6   1        2.84        4.63      5.09 o 
   6   6   1       38.89      212.54     25.56 o 
  -6   7   1      108.09       87.77     12.11 o 
  -5   7   1      355.33      386.02     18.27 o 
  -4   7   1     2466.43     2255.71     56.82 o 
  -3   7   1      501.80      541.43     27.21 o 
  -2   7   1     8299.81     7440.20    140.60 o 
  -1   7   1     1690.81     1581.20     27.56 o 
   0   7   1     5911.59     7023.85    112.92 o 
   1   7   1     6907.47     6368.64     80.98 o 
   2   7   1     2054.30     1918.97     55.84 o 
   3   7   1     1460.05     1351.34     33.40 o 
   4   7   1      311.82      365.89     24.44 o 
   5   7   1        1.35       -5.61      5.94 o 
   6   7   1       72.20      110.54     17.64 o 
  -6   8   1      132.74      109.00     14.11 o 
  -5   8   1      221.03      240.04     17.49 o 
  -4   8   1       10.50       10.43      4.28 o 
  -3   8   1     1835.01     1979.56     59.53 o 
  -2   8   1       48.75       44.32      7.45 o 
  -1   8   1     3654.99     3310.29     48.58 o 
   0   8   1        1.48        1.65      1.78 o 
   1   8   1     6630.84     6253.98     81.47 o 
   2   8   1       13.43        8.91      4.76 o 
   3   8   1      851.97     1115.84    167.58 o 
   4   8   1      628.54      625.10     41.48 o 
   5   8   1        9.30        5.24      4.23 o 
   6   8   1       54.92       75.92     11.52 o 
  -6   9   1      129.39      108.97     13.17 o 
  -5   9   1      552.19      565.59     26.83 o 
  -4   9   1      124.13      101.76     10.05 o 
  -3   9   1      290.29      526.71     29.20 o 
  -2   9   1     2182.90     2091.79     58.13 o 
  -1   9   1      101.07       93.05      6.11 o 
   0   9   1     1475.90     1646.82     57.37 o 
   1   9   1      177.23      215.00     17.12 o 
   2   9   1     1411.46     1222.02     45.57 o 
   3   9   1      123.17      115.71      9.89 o 
   4   9   1      620.01      565.64     29.80 o 
   5   9   1      835.03      884.99     32.59 o 
   6   9   1      503.35      569.80     39.47 o 
  -6  10   1      150.12      142.59     14.31 o 
  -5  10   1        8.54        2.34      7.32 o 
  -4  10   1        1.45        4.10      5.93 o 
  -3  10   1       68.99       95.30     12.40 o 
  -2  10   1      521.00      425.07     24.14 o 
  -1  10   1      270.14      251.65     12.35 o 
   0  10   1     1583.86     1928.79     44.96 o 
   1  10   1     1988.69     1923.30     44.91 o 
   2  10   1     2335.43     2123.25     66.52 o 
   3  10   1      772.86      820.21     33.72 o 
   4  10   1     2228.07     2277.30     62.97 o 
   5  10   1       88.91      105.79     11.51 o 
   6  10   1      307.35      370.63     30.56 o 
  -6  11   1        1.03        7.61      5.19 o 
  -5  11   1      916.48      848.84     66.44 o 
  -4  11   1      143.02      119.92     35.17 o 
  -3  11   1      671.89      605.92     32.47 o 
  -2  11   1      804.70      744.37     33.66 o 
  -1  11   1       94.15       85.13      6.62 o 
   0  11   1     1508.72     1834.78     46.93 o 
   1  11   1      345.64      384.48     14.23 o 
   2  11   1     1755.15     1582.78     58.19 o 
   3  11   1       10.23       90.59     16.61 o 
   4  11   1     1462.87     1418.29     48.16 o 
   5  11   1        6.99        5.10      4.50 o 
   6  11   1      424.88      426.70     30.93 o 
  -6  12   1       41.72       32.28      7.19 o 
  -5  12   1     1093.58     1074.85     74.31 o 
  -4  12   1        7.95       -2.69     10.07 o 
  -3  12   1     1663.11     1556.00    105.77 o 
  -2  12   1       34.28       33.76      8.14 o 
  -1  12   1     2660.67     2468.89     44.68 o 
   0  12   1     1093.95     1348.44     30.91 o 
   1  12   1      472.42      347.88     14.14 o 
   2  12   1       80.16       56.67     11.37 o 
   3  12   1      101.70      110.26     11.51 o 
   4  12   1       13.40       10.14      5.90 o 
   5  12   1       18.35       12.72      7.29 o 
   6  12   1        3.48       14.56      8.54 o 
  -6  13   1      214.28      177.30     13.77 o 
  -5  13   1        9.08        9.18      9.94 o 
  -4  13   1      673.98      455.17     42.57 o 
  -2  13   1     1005.06      883.42     39.56 o 
  -1  13   1       28.52       17.87      3.48 o 
   0  13   1      377.95      411.97     16.62 o 
   1  13   1      516.96      436.37     25.19 o 
   2  13   1      299.65      277.36     16.22 o 
   3  13   1      201.17      265.98     19.63 o 
   4  13   1      530.28      493.60     26.96 o 
   5  13   1      156.88      158.96     15.73 o 
   6  13   1        3.70       11.38      7.00 o 
  -6  14   1        1.77       11.48      4.48 o 
  -5  14   1      349.05      300.18     37.95 o 
  -4  14   1       13.69        5.25     10.07 o 
  -3  14   1       85.18      132.22     13.78 o 
  -2  14   1        3.32       -3.28      4.10 o 
  -1  14   1       59.08       66.58     10.55 o 
   0  14   1       89.64      105.76      8.83 o 
   1  14   1       92.21       70.82     12.15 o 
   2  14   1       23.64       18.82      4.95 o 
   3  14   1      404.91      530.61     23.42 o 
   4  14   1      111.28      123.12     22.53 o 
   5  14   1       32.75       38.46      9.60 o 
   6  14   1       77.78       90.97     11.54 o 
  -6  15   1       26.27       17.06      7.18 o 
  -5  15   1       11.65       17.58     13.69 o 
  -4  15   1        1.59        0.84     10.74 o 
  -3  15   1       35.00      146.74     14.82 o 
  -2  15   1      454.29      409.45     22.92 o 
  -1  15   1       37.74       19.83      6.55 o 
   0  15   1      551.56      662.34     45.13 o 
   1  15   1      433.09      436.17     30.05 o 
   2  15   1      124.54      104.42      8.37 o 
   3  15   1       11.94      129.94     14.27 o 
   4  15   1      153.86      152.02     24.38 o 
   5  15   1      108.20       97.57     26.07 o 
  -5  16   1       29.80       29.19     13.88 o 
  -4  16   1      136.31      121.81     22.82 o 
  -3  16   1      117.92      307.53     36.78 o 
  -2  16   1      196.00      195.02     16.25 o 
  -1  16   1     1061.63      963.28     42.60 o 
   0  16   1     1536.52     1845.88     42.78 o 
   1  16   1      213.81      219.50     15.41 o 
   2  16   1      569.64      497.38     21.37 o 
   3  16   1        1.98       38.62     14.31 o 
   4  16   1       59.50       66.76     16.86 o 
   5  16   1       46.24       27.02     14.58 o 
  -5  17   1        8.00       -4.53      9.29 o 
  -4  17   1        6.12       -9.60     11.03 o 
  -3  17   1       11.81       19.03     14.53 o 
  -2  17   1        3.17       -0.11      2.89 o 
  -1  17   1      189.23      197.36     13.78 o 
   0  17   1        0.78        4.96      2.28 o 
   1  17   1      191.68      150.91     18.75 o 
   2  17   1        2.72        5.06      4.19 o 
   3  17   1      271.46      337.34     33.90 o 
   4  17   1        7.41       -2.05      8.41 o 
   5  17   1      114.64      111.36     15.44 o 
  -5  18   1      210.49      194.26     16.39 o 
  -4  18   1       64.72       52.57     15.15 o 
  -3  18   1      248.84      237.32     30.22 o 
  -2  18   1        2.12       -0.66      6.10 o 
  -1  18   1      383.52      360.21     18.84 o 
   0  18   1      308.59      362.70     14.77 o 
   1  18   1       33.62       27.33      7.45 o 
   2  18   1      454.77      423.78     28.02 o 
   3  18   1      515.87      522.94     39.97 o 
   4  18   1      413.95      414.03     34.57 o 
   5  18   1      299.08      274.36     22.55 o 
  -5  19   1       18.70       16.41      5.97 o 
  -4  19   1      281.21      263.10     28.91 o 
  -3  19   1        1.49      211.75     31.72 o 
  -2  19   1       25.62        5.86      8.81 o 
  -1  19   1      218.18      194.65     14.14 o 
   0  19   1      119.98      128.90      9.08 o 
   1  19   1      466.98      404.79     35.43 o 
   2  19   1      111.92      130.38     16.00 o 
   3  19   1      122.88      390.04     35.96 o 
   4  19   1      117.39      120.86     18.38 o 
   5  19   1       95.13       97.14     18.27 o 
  -5  20   1      394.26      359.08     17.45 o 
  -4  20   1      162.47      152.59     21.11 o 
  -3  20   1      594.90      641.65     46.40 o 
  -2  20   1      622.62      570.24     46.20 o 
  -1  20   1       25.82       17.86      8.91 o 
   0  20   1      378.60      486.45     31.40 o 
   1  20   1      699.05      649.10     54.42 o 
   2  20   1      566.54      534.89     31.63 o 
   3  20   1      901.12      850.82     49.03 o 
   4  20   1      276.14      269.69     24.61 o 
   5  20   1       47.96       45.23      7.32 o 
  -4  21   1     1321.91     1334.25     57.86 o 
  -3  21   1       56.56       94.69     18.89 o 
  -2  21   1      798.89      802.25     37.62 o 
  -1  21   1      188.57      182.04     20.56 o 
   0  21   1      136.77      169.68     19.57 o 
   1  21   1        5.45        8.08     11.25 o 
   2  21   1      279.70      259.02     21.86 o 
   3  21   1      151.31      156.40     20.64 o 
   4  21   1       47.32       39.66      8.46 o 
  -4  22   1        7.94        2.57      7.25 o 
  -3  22   1      460.25      516.40     38.06 o 
  -2  22   1       29.34       46.34      9.60 o 
  -1  22   1      491.94      513.61     34.08 o 
   0  22   1      802.83     1082.47     73.22 o 
   1  22   1      252.80      230.08     19.76 o 
   2  22   1      253.48      193.73     18.80 o 
   3  22   1      343.53      365.32     28.57 o 
   4  22   1        4.48       -2.85      3.96 o 
  -4  23   1       50.11       29.30      7.86 o 
  -3  23   1       28.22       13.17      8.54 o 
  -2  23   1      126.08      115.64     14.37 o 
  -1  23   1      316.55      307.36     36.22 o 
   0  23   1       31.64       35.80     10.70 o 
   1  23   1       64.12       59.34     15.34 o 
   2  23   1       82.08       98.97     13.37 o 
   3  23   1      263.47      249.21     22.12 o 
   4  23   1      636.83      653.56     19.46 o 
  -4  24   1       65.11       61.93      9.76 o 
  -3  24   1       40.81       50.40     10.73 o 
  -2  24   1       73.27       73.04     15.16 o 
  -1  24   1        0.55      -13.04     13.04 o 
   0  24   1      102.22      110.04     24.43 o 
   1  24   1      318.84      271.82     20.41 o 
   2  24   1      358.41      353.08     26.73 o 
   3  24   1      794.92      756.69     35.02 o 
  -3  25   1       12.14       40.09      9.45 o 
  -2  25   1      638.52      686.93     39.28 o 
  -1  25   1       11.48       19.52     12.50 o 
   0  25   1      286.16      368.20     30.16 o 
   1  25   1       16.29        7.77     11.24 o 
   2  25   1      202.32      182.18     17.51 o 
   3  25   1        6.01       -3.28      3.28 o 
  -3  26   1      841.30      849.29     33.03 o 
  -2  26   1      114.62      117.07     15.14 o 
  -1  26   1     1084.16     1054.36     88.12 o 
   0  26   1      450.99      542.67     44.20 o 
   1  26   1     1094.31     1100.00     36.11 o 
   2  26   1      337.81      324.88     20.82 o 
   3  26   1      158.64      183.63     13.02 o 
  -2  27   1     1069.82     1101.60     40.87 o 
  -1  27   1       58.55       49.96     15.08 o 
   0  27   1      605.71      751.66     51.72 o 
   1  27   1      191.07      177.94     13.82 o 
   2  27   1      195.40      213.12     14.98 o 
  -1  28   1       79.30       63.36      9.43 o 
   0  28   1        3.28        5.77      4.60 o 
  -7   0   2       69.79       62.13      9.82 o 
  -6   0   2      411.21      500.57     39.54 o 
  -5   0   2      138.97      104.96     20.64 o 
  -4   0   2      628.26      561.74     41.17 o 
  -3   0   2     2396.45     2027.60    175.12 o 
  -2   0   2     2791.97     2485.99     54.52 o 
  -1   0   2    35567.32    37597.72    593.56 o 
   0   0   2     2325.97     3033.21     65.43 o 
   1   0   2     6716.15     5881.19     82.30 o 
   2   0   2     2718.39     2919.39     52.24 o 
   3   0   2       51.06       78.69     16.57 o 
   4   0   2       14.17       21.57      6.90 o 
   5   0   2        2.76        4.15      7.13 o 
   6   0   2       59.71       42.49     11.48 o 
  -7   1   2      303.43      356.46     15.32 o 
  -6   1   2       98.89      109.76     13.46 o 
  -5   1   2      330.27      329.81     24.76 o 
  -4   1   2      444.00      465.51     36.80 o 
  -3   1   2     4388.13     4106.27     68.67 o 
  -2   1   2     1967.34     1831.17     28.00 o 
  -1   1   2    30230.00    31386.83    353.31 o 
   0   1   2      445.04      449.55     11.93 o 
   1   1   2     5262.62     4896.22     68.20 o 
   2   1   2     1157.62     1199.20     21.00 o 
   3   1   2      321.04      318.04     21.60 o 
   4   1   2      163.10      200.20     11.05 o 
   5   1   2      225.85      216.39     20.04 o 
   6   1   2      261.49      251.87     18.50 o 
  -7   2   2       34.08       41.79      8.08 o 
  -6   2   2       18.75        7.86      9.74 o 
  -5   2   2        2.28       -0.33      5.96 o 
  -4   2   2      225.37      246.02     19.56 o 
  -3   2   2      518.50      689.82     41.94 o 
  -2   2   2        3.15        4.67      2.01 o 
  -1   2   2     4049.59     3511.11     53.66 o 
   0   2   2     8995.98    11251.32    132.36 o 
   1   2   2      398.64      358.85     11.65 o 
   2   2   2     3747.56     3677.14     43.67 o 
   3   2   2        5.55       13.87      6.52 o 
   4   2   2     1059.73     1214.71     35.12 o 
   5   2   2       98.21       78.76     12.21 o 
   6   2   2      734.08      733.05     49.18 o 
  -7   3   2        8.76       -4.74      4.74 o 
  -6   3   2       26.12       29.81      8.58 o 
  -5   3   2       10.51        6.94      5.75 o 
  -4   3   2       91.68       99.02     12.84 o 
  -3   3   2       75.79       62.83      9.74 o 
  -2   3   2       52.76       33.87      6.45 o 
  -1   3   2     2752.80     2327.82     41.36 o 
   0   3   2     8191.60    10793.78    136.70 o 
   1   3   2     5866.12     5460.33     74.13 o 
   2   3   2     2152.30     2036.75     32.49 o 
   3   3   2     1736.10     1689.75     37.03 o 
   4   3   2      170.70      172.87     12.48 o 
   5   3   2     2124.74     2236.12     54.60 o 
   6   3   2        3.28       25.53      6.62 o 
  -7   4   2       59.56       41.13      7.92 o 
  -6   4   2        8.51       17.73      7.63 o 
  -5   4   2      296.96      323.77     24.81 o 
  -4   4   2      426.66      448.71     20.09 o 
  -2   4   2       29.26       21.51      4.12 o 
  -1   4   2      257.58      212.04     10.19 o 
   0   4   2      128.36      133.79      7.51 o 
   1   4   2        1.36        4.40      2.06 o 
   2   4   2      835.99      752.39     32.33 o 
   3   4   2       93.77      149.37     12.42 o 
   4   4   2      900.83      943.35     28.63 o 
   5   4   2      128.81      115.87     11.77 o 
   6   4   2      208.49      274.23     17.76 o 
  -7   5   2      524.27      478.13     24.49 o 
  -6   5   2        0.99        6.26      8.11 o 
  -5   5   2     1507.63     1567.36     88.88 o 
  -4   5   2      563.40      498.76     21.35 o 
  -3   5   2     1740.13     1746.67     55.08 o 
  -2   5   2     2054.34     1810.78     34.07 o 
  -1   5   2      755.47      670.82     18.42 o 
   0   5   2       65.51       75.79      5.90 o 
   1   5   2       15.80       13.43      2.87 o 
   2   5   2      222.19      179.77     15.64 o 
   3   5   2      136.49      144.81     15.33 o 
   4   5   2       85.89       94.81      9.11 o 
   5   5   2       45.14       43.22      8.58 o 
   6   5   2      141.45      178.42     22.64 o 
  -6   6   2     1729.33     1965.10    120.78 o 
  -5   6   2      346.35      353.14     25.79 o 
  -4   6   2      428.24      395.28     19.25 o 
  -3   6   2      631.14      803.20     36.14 o 
  -2   6   2      203.93      235.86     10.22 o 
  -1   6   2      543.25      447.00     14.61 o 
   0   6   2       65.20       79.17      6.12 o 
   1   6   2     1824.44     1867.28     38.78 o 
   2   6   2       38.76       43.87      8.33 o 
   3   6   2     1494.78     1678.07     59.25 o 
   4   6   2      294.45      324.34     19.92 o 
   5   6   2        0.11       -1.25     11.69 o 
   6   6   2       33.26       52.99     13.18 o 
  -6   7   2       30.35       33.66     13.72 o 
  -5   7   2        3.98       12.21      5.92 o 
  -4   7   2        0.05        0.53      9.59 o 
  -3   7   2       45.51      402.98     25.50 o 
  -2   7   2      303.00      342.16     12.35 o 
  -1   7   2        4.39        6.54      2.41 o 
   0   7   2      233.48      251.93     11.06 o 
   1   7   2       64.21       45.86      4.94 o 
   2   7   2        1.68        3.21      3.57 o 
   3   7   2      287.45      332.79     25.54 o 
   4   7   2      483.80      476.60     24.33 o 
   5   7   2        3.30       -0.59     11.22 o 
   6   7   2       11.49       18.10      8.01 o 
  -6   8   2      248.66      273.47     30.52 o 
  -5   8   2      384.68      401.51     21.57 o 
  -4   8   2      173.54      175.75     12.63 o 
  -3   8   2     1668.68     1807.75     59.44 o 
  -2   8   2       36.43       45.91      8.34 o 
  -1   8   2     1113.76     1013.88     24.37 o 
   0   8   2      964.79     1211.16     27.16 o 
   1   8   2     2333.66     2368.50     42.39 o 
   2   8   2      459.82      463.42     28.07 o 
   3   8   2      410.31      589.32     35.80 o 
   4   8   2     2011.77     2110.68     63.60 o 
   5   8   2      171.39      186.62     21.78 o 
   6   8   2      390.22      463.04     31.92 o 
  -6   9   2        5.19        6.60      8.02 o 
  -5   9   2       44.89       56.36      9.05 o 
  -4   9   2      188.52      175.27     16.19 o 
  -3   9   2        1.19       28.20      7.64 o 
  -2   9   2      683.48      621.48     30.92 o 
  -1   9   2        1.87        4.84      2.83 o 
   0   9   2     1442.18     1681.24     34.39 o 
   1   9   2      285.32      273.77     12.09 o 
   2   9   2      771.51      740.51     37.70 o 
   3   9   2      432.78      402.24     16.90 o 
   4   9   2      278.47      308.45     23.19 o 
   5   9   2      308.65      352.65     24.32 o 
   6   9   2        1.64       10.21      6.32 o 
  -6  10   2       78.25       67.55     15.49 o 
  -5  10   2       37.88       31.59      9.25 o 
  -4  10   2      135.84      125.64     17.82 o 
  -3  10   2      131.10      289.72     23.57 o 
  -2  10   2      720.10      722.94     34.32 o 
  -1  10   2       35.34       20.36      3.95 o 
   0  10   2       17.46        8.64      2.99 o 
   1  10   2     2929.14     2955.16     50.99 o 
   2  10   2     1011.44     1074.25     47.72 o 
   3  10   2      991.54     1346.87     41.24 o 
   4  10   2     2062.84     1957.67     56.71 o 
   5  10   2        0.15        1.14      4.83 o 
  -6  11   2        4.39       -8.06      8.06 o 
  -5  11   2      244.65      248.09     34.35 o 
  -4  11   2      199.42      148.57     22.84 o 
  -3  11   2      311.90      309.23     18.12 o 
  -2  11   2     1152.21     1047.72     43.70 o 
  -1  11   2       34.71       29.61      4.72 o 
   0  11   2     2548.19     3233.52     55.80 o 
   1  11   2      270.69      203.84     11.20 o 
   2  11   2      815.66      813.83     42.21 o 
   3  11   2     1599.59     1613.91     32.30 o 
   4  11   2      391.53      402.57     23.09 o 
   5  11   2      687.75      739.95     39.97 o 
  -6  12   2      412.70      427.23     32.98 o 
  -5  12   2       69.36       88.05     20.79 o 
  -4  12   2       21.39       25.94     12.15 o 
  -3  12   2       21.03       35.47      8.17 o 
  -2  12   2        1.97        3.38      4.54 o 
  -1  12   2      856.26      806.78     24.10 o 
   0  12   2     1650.89     2074.50     42.80 o 
   1  12   2       65.42       49.20     10.15 o 
   2  12   2     1883.77     1807.35     68.34 o 
   3  12   2      308.54      332.34     16.54 o 
   4  12   2      420.89      431.06     23.64 o 
   5  12   2        1.99       -2.62      4.65 o 
  -6  13   2        0.58        0.19      5.67 o 
  -5  13   2      816.46      835.53     60.52 o 
  -4  13   2      595.75      412.85     37.74 o 
  -3  13   2      341.13      333.31     19.99 o 
  -2  13   2     1422.87     1389.86     54.12 o 
  -1  13   2      142.91      138.11     10.15 o 
   0  13   2       35.94       30.27      5.06 o 
   1  13   2       20.28       10.18      5.53 o 
   2  13   2      249.99      247.38     24.48 o 
   3  13   2      231.37      262.58     14.93 o 
   4  13   2      107.06      109.48     11.92 o 
   5  13   2        2.88        5.84      7.68 o 
  -6  14   2      554.20      598.95     34.04 o 
  -5  14   2       46.48       34.79     14.42 o 
  -4  14   2     2084.16     1442.97     72.97 o 
  -3  14   2      583.40      626.86     27.74 o 
  -2  14   2     1466.37     1311.54     40.37 o 
  -1  14   2     1649.39     1494.94     55.28 o 
   0  14   2      443.63      593.41     22.22 o 
   1  14   2      593.57      532.15     33.96 o 
   2  14   2       17.91        9.20      5.08 o 
   3  14   2       50.17       38.66     13.28 o 
   4  14   2       39.69       33.20     10.14 o 
   5  14   2       38.83       32.90     10.42 o 
  -6  15   2        3.42        4.86      4.86 o 
  -5  15   2       50.56       36.95     14.29 o 
  -4  15   2       98.77       53.61     15.77 o 
  -3  15   2      496.68      440.41     23.58 o 
  -2  15   2      547.84      554.64     26.36 o 
  -1  15   2     1303.25     1272.04     51.66 o 
   0  15   2        2.10        2.97      2.88 o 
   1  15   2      467.69      409.01     23.31 o 
   2  15   2       10.90        5.37      4.10 o 
   3  15   2       23.17      108.78     20.53 o 
   4  15   2        1.16       -1.93      5.23 o 
   5  15   2      419.74      488.07     33.12 o 
  -5  16   2       27.05       22.99     11.20 o 
  -4  16   2       80.36       46.92     15.25 o 
  -3  16   2      121.44      128.47     25.97 o 
  -2  16   2       67.44       74.29     19.75 o 
  -1  16   2      449.53      434.89     20.06 o 
   0  16   2     1840.56     2148.43     42.17 o 
   1  16   2      270.04      249.21     19.08 o 
   2  16   2     1394.14     1229.59     33.15 o 
   3  16   2      155.62      155.85     22.18 o 
   4  16   2      896.71      849.70     44.54 o 
   5  16   2      152.65      167.16     17.94 o 
  -5  17   2       59.90       49.19      8.62 o 
  -4  17   2       35.74       20.17     11.83 o 
  -3  17   2      311.16      308.40     23.56 o 
  -2  17   2      309.28      262.39     18.85 o 
  -1  17   2     4679.59     4424.17     75.40 o 
   0  17   2      721.66      829.51     30.97 o 
   1  17   2     2659.66     2391.09     49.95 o 
   2  17   2      831.50      695.26     34.77 o 
   3  17   2     1421.88     1408.11     63.98 o 
   4  17   2       29.21       21.15      8.23 o 
   5  17   2      909.99      941.70     39.40 o 
  -5  18   2        4.49       -0.02      4.84 o 
  -4  18   2      138.16      113.28     19.74 o 
  -3  18   2       72.87      155.04     43.62 o 
  -2  18   2     1047.91     1042.01     63.48 o 
  -1  18   2     1522.55     1408.05     91.26 o 
   0  18   2      147.10      145.84     10.83 o 
   1  18   2       64.40       70.44      7.18 o 
   2  18   2       51.32       57.74     10.85 o 
   3  18   2      160.04      198.68     25.08 o 
   4  18   2      303.43      284.70     23.64 o 
   5  18   2        1.53        4.81      4.18 o 
  -5  19   2      330.19      303.88     24.44 o 
  -4  19   2      589.54      565.63     39.63 o 
  -3  19   2     1148.99     1124.65     44.59 o 
  -2  19   2     1984.14     1901.52     89.44 o 
  -1  19   2     1428.21     1262.31     71.05 o 
   0  19   2      985.20     1149.16     68.81 o 
   1  19   2       20.00       21.36     21.36 o 
   2  19   2        5.11        4.41      6.77 o 
   3  19   2       74.49       61.37     13.35 o 
   4  19   2       13.87        5.90      3.98 o 
  -5  20   2       34.15       34.25      8.35 o 
  -4  20   2      201.48      205.28     22.66 o 
  -3  20   2      123.13      241.90     90.56 o 
  -2  20   2      111.54      110.45     22.09 o 
  -1  20   2       17.41       24.59     10.82 o 
   0  20   2      915.70     1181.85     71.70 o 
   1  20   2      287.60      293.05     31.59 o 
   2  20   2      234.29      184.76     17.80 o 
   3  20   2      141.97      113.82     16.52 o 
   4  20   2       16.91       18.53      4.94 o 
  -4  21   2       55.71       50.45     11.56 o 
  -3  21   2       10.24       27.59      8.36 o 
  -2  21   2        9.84        1.72      8.03 o 
  -1  21   2      181.84      142.01     25.56 o 
   0  21   2      723.75      902.69     63.82 o 
   1  21   2      808.49      671.20     32.32 o 
   2  21   2       91.50       79.09     11.77 o 
   3  21   2      199.63      286.18     24.29 o 
   4  21   2       22.13       19.35      4.28 o 
  -4  22   2        1.10        2.87      3.79 o 
  -3  22   2       96.68      149.24     20.81 o 
  -2  22   2       38.50       28.14      9.08 o 
  -1  22   2      245.53      216.28     31.83 o 
   0  22   2        3.28        8.47     11.01 o 
   1  22   2      344.36      328.20     23.31 o 
   2  22   2      614.26      625.36     60.43 o 
   3  22   2       40.73       64.37      9.96 o 
   4  22   2      854.19      855.17     30.50 o 
  -4  23   2       26.40       15.88      4.64 o 
  -3  23   2       12.05       40.55     11.58 o 
  -2  23   2       64.74       53.99     11.56 o 
  -1  23   2       10.12      -10.60     10.60 o 
   0  23   2      126.41      153.24     27.82 o 
   1  23   2       58.56       52.80     18.32 o 
   2  23   2       25.00       28.98      7.23 o 
   3  23   2      182.03      175.74     17.07 o 
  -3  24   2       18.95      122.96     16.57 o 
  -2  24   2        3.21       10.88      7.52 o 
  -1  24   2       39.02       43.21     16.26 o 
   0  24   2       42.83       44.59     16.70 o 
   1  24   2      207.61      139.99     27.19 o 
   2  24   2       17.34        9.90      5.68 o 
   3  24   2      174.39      308.53     21.12 o 
  -3  25   2        4.31       12.97      6.39 o 
  -2  25   2       67.21       52.68      8.78 o 
  -1  25   2       46.76       27.43     13.51 o 
   0  25   2      339.40      464.93     45.60 o 
   1  25   2      244.35      240.70     16.60 o 
   2  25   2      232.50      233.27     19.22 o 
   3  25   2      178.93      188.34     13.75 o 
  -2  26   2       14.07       19.26      5.53 o 
  -1  26   2       19.62       12.96      6.75 o 
   0  26   2      318.47      439.24     41.77 o 
   1  26   2       34.93       26.26      5.49 o 
   2  26   2       91.06      103.86     11.08 o 
  -2  27   2      276.08      254.89     17.46 o 
  -1  27   2       61.80       56.33     14.84 o 
   0  27   2      192.58      263.31     29.86 o 
  -1  28   2      386.85      381.14     20.77 o 
   0  28   2       26.22       32.11      7.24 o 
  -7   1   3       58.50       49.30      7.69 o 
  -6   1   3       27.30       29.53      7.89 o 
  -5   1   3      273.35      308.85     23.47 o 
  -4   1   3       22.37       14.29      7.21 o 
  -3   1   3      282.20      255.83     15.41 o 
  -2   1   3     1845.84     1692.84     39.31 o 
  -1   1   3      359.53      353.84     15.85 o 
   0   1   3      450.43      526.24     25.81 o 
   1   1   3       18.29       13.99      3.29 o 
   2   1   3      297.54      288.63     12.94 o 
   3   1   3        8.53        9.71      6.68 o 
   4   1   3      163.60      190.39     19.78 o 
   5   1   3       59.49       63.38     11.93 o 
   6   1   3        9.18        4.08      4.14 o 
  -7   2   3       60.00       85.25     10.04 o 
  -6   2   3       40.81       45.41      9.21 o 
  -5   2   3      565.89      602.92     32.57 o 
  -4   2   3      380.07      359.32     18.21 o 
  -3   2   3        2.81       13.47      5.87 o 
  -2   2   3       43.58       39.10      6.77 o 
  -1   2   3       80.70       94.21     11.49 o 
   0   2   3       26.23       34.96      5.55 o 
   1   2   3       28.81        9.50      3.01 o 
   2   2   3      437.80      504.77     22.02 o 
   3   2   3      144.09      150.76     23.49 o 
   4   2   3      129.88      109.87     12.57 o 
   5   2   3        2.18       14.32      6.72 o 
   6   2   3      205.88      194.09     46.35 o 
  -6   3   3      361.92      387.19     23.35 o 
  -5   3   3       81.64       68.49     11.70 o 
  -4   3   3      312.80      284.93     16.38 o 
  -2   3   3        2.89        6.36      4.75 o 
  -1   3   3      243.17      235.47     13.52 o 
   0   3   3     1138.08     1525.49     28.34 o 
   1   3   3      173.94      185.41     10.03 o 
   2   3   3     1125.12      992.40     38.65 o 
   3   3   3      115.00      182.37     19.47 o 
   4   3   3      446.89      458.50     23.79 o 
   5   3   3      148.88      134.43     18.61 o 
   6   3   3      148.71      156.18     39.23 o 
  -6   4   3        8.00       -0.74      6.72 o 
  -5   4   3      188.52      181.66     13.68 o 
  -4   4   3      226.16      210.42     14.25 o 
  -3   4   3      346.52      354.60     25.76 o 
  -2   4   3     1808.58     1609.29     68.28 o 
  -1   4   3       40.86       13.69      4.99 o 
   0   4   3      521.19      656.84     21.46 o 
   1   4   3     2371.61     2116.32     42.59 o 
   2   4   3      202.90      171.80     13.17 o 
   3   4   3     2305.73     2574.35     67.28 o 
   4   4   3      176.28      190.78     15.27 o 
   5   4   3      220.02      233.16     24.89 o 
   6   4   3        6.19        6.64      6.00 o 
  -6   5   3       94.61      101.30     12.28 o 
  -5   5   3       33.90       32.82      8.72 o 
  -4   5   3      651.11      577.17     23.66 o 
  -3   5   3      205.49      234.32     21.20 o 
  -2   5   3     1523.81     1398.39     59.51 o 
  -1   5   3       39.75       45.14      6.33 o 
   0   5   3     1585.25     2070.95     56.38 o 
   1   5   3       23.54       35.00      5.19 o 
   2   5   3     2612.56     2624.28     82.99 o 
   3   5   3      239.48      329.17     15.70 o 
   4   5   3       63.19       87.19     10.40 o 
   5   5   3       18.16       23.46      6.76 o 
   6   5   3       33.74       17.41      7.67 o 
  -6   6   3      747.60      893.11     34.62 o 
  -5   6   3      302.19      311.50     23.15 o 
  -4   6   3      280.61      263.23     16.18 o 
  -3   6   3     1202.30     1576.33     58.54 o 
  -2   6   3      143.97      112.38     18.78 o 
  -1   6   3      280.77      251.31     13.30 o 
   0   6   3      451.82      573.35     20.15 o 
   1   6   3     1086.86     1009.43     27.70 o 
   2   6   3       43.21       39.95      7.26 o 
   3   6   3     1748.15     1782.21     36.67 o 
   4   6   3       74.09       71.81      9.50 o 
   5   6   3      372.50      384.64     37.55 o 
   6   6   3      129.20      144.68     17.22 o 
  -6   7   3       91.00      103.39     18.21 o 
  -5   7   3      298.74      343.30     24.38 o 
  -4   7   3      209.76      197.38     15.29 o 
  -3   7   3      363.28      415.98     28.81 o 
  -2   7   3      179.08      150.99     10.28 o 
  -1   7   3      568.73      526.99     19.54 o 
   0   7   3        0.31        3.29      2.91 o 
   1   7   3       88.02       73.41      7.33 o 
   2   7   3       11.45        6.06      4.73 o 
   3   7   3     1774.51     1756.65     35.49 o 
   4   7   3        1.43       -0.22      4.88 o 
   5   7   3      383.29      389.42     42.53 o 
   6   7   3       14.93       10.07      5.81 o 
  -6   8   3      225.14      253.98     26.04 o 
  -5   8   3      498.16      506.62     39.10 o 
  -4   8   3      630.60      627.98     25.56 o 
  -3   8   3     1474.79     1481.56     57.61 o 
  -2   8   3      762.00      664.59     22.06 o 
  -1   8   3      739.24      720.54     23.41 o 
   0   8   3     2719.34     3726.42     64.07 o 
   1   8   3      535.12      469.34     18.63 o 
   2   8   3      111.52      102.63     14.83 o 
   3   8   3      655.68      626.88     19.63 o 
   4   8   3      615.75      650.83     34.63 o 
   5   8   3      371.70      399.92     24.74 o 
   6   8   3       71.10       67.78     11.18 o 
  -6   9   3       39.31       47.24     12.23 o 
  -5   9   3       22.02       19.35      9.76 o 
  -4   9   3      619.35      658.33     26.49 o 
  -3   9   3       22.22       96.97     11.51 o 
  -2   9   3     1582.74     1451.60     54.71 o 
  -1   9   3       91.51       82.06      8.11 o 
   0   9   3     4990.76     6641.12    127.67 o 
   1   9   3       74.90       84.68      8.19 o 
   2   9   3     2209.35     2183.03     75.50 o 
   3   9   3      728.85      763.39     23.47 o 
   4   9   3      646.84      707.74     27.03 o 
   5   9   3        4.45        2.56      5.24 o 
   6   9   3      119.50      124.55     13.17 o 
  -6  10   3       88.10       85.43     14.61 o 
  -5  10   3      164.65      183.60     26.52 o 
  -4  10   3       20.10       19.16     11.79 o 
  -3  10   3     1721.89     1946.93     50.77 o 
  -2  10   3        1.85        1.18      4.38 o 
  -1  10   3     3789.32     3654.50     65.12 o 
   0  10   3      771.76     1178.16     32.25 o 
   1  10   3     4615.01     4602.93    118.13 o 
   2  10   3      243.48      249.77     23.92 o 
   3  10   3     3230.46     3092.61     51.38 o 
   4  10   3       11.96       11.76      4.51 o 
   5  10   3     1024.74     1127.17     42.72 o 
  -6  11   3       16.96       25.40      8.70 o 
  -5  11   3       11.57       19.87     12.29 o 
  -4  11   3      176.12      180.13     17.64 o 
  -3  11   3       98.07      507.42     30.73 o 
  -2  11   3      763.89      730.79     39.00 o 
  -1  11   3       32.64       45.85      6.57 o 
   0  11   3      471.23      536.00     21.30 o 
   1  11   3       47.84       53.98     11.62 o 
   2  11   3      307.21      316.55     28.21 o 
   3  11   3      279.22      490.37     36.08 o 
   4  11   3        4.93        1.21      6.60 o 
   5  11   3       11.78       21.05      6.06 o 
  -6  12   3      597.43      731.68     37.01 o 
  -5  12   3       93.44       86.46     17.85 o 
  -4  12   3      577.00      526.60     42.03 o 
  -3  12   3      211.43      275.92     18.84 o 
  -2  12   3      486.44      483.58     32.06 o 
  -1  12   3       33.15       35.45      5.90 o 
   0  12   3       86.08       94.01      9.04 o 
   1  12   3      114.12      130.97     17.30 o 
   2  12   3       15.22       13.16      6.65 o 
   3  12   3      805.98      746.47     32.60 o 
   4  12   3       36.35       28.54      5.91 o 
   5  12   3       81.93       80.08     10.31 o 
  -6  13   3      293.53      311.72     21.98 o 
  -5  13   3      199.01      214.51     26.25 o 
  -4  13   3      174.41      148.70     23.19 o 
  -3  13   3      212.87      233.36     13.66 o 
  -2  13   3       13.06        1.74      3.85 o 
  -1  13   3      142.94      126.81     10.79 o 
   0  13   3       28.93       36.63      6.23 o 
   1  13   3       31.70       17.71      7.29 o 
   2  13   3       32.00       26.73      9.19 o 
   3  13   3        9.53       10.79      8.24 o 
   4  13   3       83.32       83.81      8.83 o 
   5  13   3       61.65       54.57     12.13 o 
  -6  14   3        9.39       12.82      5.13 o 
  -5  14   3       77.98       72.16     15.45 o 
  -4  14   3        2.30       -3.03      5.46 o 
  -3  14   3       17.92       14.95      8.01 o 
  -2  14   3       82.79       83.88      8.84 o 
  -1  14   3        9.63        9.89      3.23 o 
   0  14   3        3.68        1.54      2.29 o 
   1  14   3      156.78      168.33     15.74 o 
   2  14   3      194.83      170.16     22.05 o 
   3  14   3       77.26      204.53     25.95 o 
   4  14   3        1.18       -2.45      6.95 o 
   5  14   3       10.51        5.79      4.91 o 
  -5  15   3       67.98       63.14     13.45 o 
  -4  15   3        7.80        1.14      4.06 o 
  -3  15   3      383.88      356.19     25.15 o 
  -2  15   3        2.64        3.69      5.67 o 
  -1  15   3     1037.10     1003.50     36.79 o 
   0  15   3      512.43      610.53     21.73 o 
   1  15   3        4.47        5.72      5.04 o 
   2  15   3      323.30      275.95     36.45 o 
   3  15   3      172.35      172.04     22.21 o 
   4  15   3      249.52      254.10     17.14 o 
   5  15   3      445.27      416.72     23.03 o 
  -5  16   3       85.85       87.38     14.75 o 
  -4  16   3       23.59       15.27      6.54 o 
  -3  16   3       20.06       18.62      7.98 o 
  -2  16   3      158.29      127.83     17.00 o 
  -1  16   3      312.14      283.02     19.78 o 
   0  16   3       12.38        7.32      4.78 o 
   1  16   3      653.73      572.68     47.50 o 
   2  16   3      244.86      195.45     31.71 o 
   3  16   3      297.24      294.24     28.60 o 
   4  16   3      173.96      153.89     12.95 o 
  -5  17   3       25.83       21.00      7.42 o 
  -4  17   3        1.46      -11.74     15.89 o 
  -3  17   3        0.81      140.64     17.90 o 
  -2  17   3      178.34      164.58     26.52 o 
  -1  17   3       72.70       75.53     11.11 o 
   0  17   3      290.91      350.44     22.55 o 
   1  17   3        6.84        5.32      8.70 o 
   2  17   3      507.26      454.49     48.57 o 
   3  17   3       24.90      276.37     27.56 o 
   4  17   3      196.15      191.85     13.34 o 
  -5  18   3      191.95      156.59     15.38 o 
  -4  18   3      145.61      108.56     10.34 o 
  -3  18   3      319.60      353.54     26.97 o 
  -2  18   3      413.35      451.21     43.89 o 
  -1  18   3      466.22      482.17     44.52 o 
   0  18   3       89.05       88.40     19.56 o 
   1  18   3      849.54      763.00     59.18 o 
   2  18   3       19.79      -13.98     13.98 o 
   3  18   3      446.26      573.43     38.08 o 
   4  18   3       46.37       44.90      8.76 o 
  -5  19   3       51.08       42.56      7.24 o 
  -4  19   3       19.01       13.94      4.28 o 
  -3  19   3       20.32       16.92      6.92 o 
  -2  19   3        1.59       15.97     10.36 o 
  -1  19   3       89.52       71.11     18.50 o 
   0  19   3      828.31      991.20     65.92 o 
   1  19   3       62.65       49.17     17.11 o 
   2  19   3     1051.90      943.06     70.26 o 
   3  19   3       75.71       73.49     14.54 o 
   4  19   3      229.60      222.37     21.61 o 
  -4  20   3       28.89       13.46      7.13 o 
  -3  20   3        0.32       -1.23     16.51 o 
  -2  20   3      270.94      297.77     36.17 o 
  -1  20   3       79.12       51.70     16.40 o 
   0  20   3       28.27       35.22      7.96 o 
   1  20   3        8.54       -6.64     10.98 o 
   2  20   3       16.65       -4.28     14.21 o 
   3  20   3       31.07       61.10     12.61 o 
   4  20   3      125.33      111.31     10.97 o 
  -4  21   3      220.86      157.13     10.41 o 
  -3  21   3      515.53      487.98     25.97 o 
  -2  21   3       36.84       33.73     14.20 o 
  -1  21   3      554.68      495.44     47.55 o 
   0  21   3       24.39       31.48      7.50 o 
   1  21   3      308.82      254.30     31.97 o 
   2  21   3       47.89       47.17      9.88 o 
   3  21   3        8.16       25.73      8.69 o 
  -3  22   3      216.30      186.30     19.71 o 
  -2  22   3       35.98       47.95     11.79 o 
  -1  22   3       44.93       34.70     16.08 o 
   0  22   3       42.15       60.05     19.00 o 
   1  22   3       23.22       21.48      7.16 o 
   2  22   3       25.31       17.49      7.11 o 
   3  22   3      356.73      403.05     25.28 o 
  -3  23   3       38.97       45.75     13.61 o 
  -2  23   3      465.00      451.03     25.75 o 
  -1  23   3       22.11       -0.71     10.01 o 
   0  23   3      586.54      779.81     58.80 o 
   1  23   3        0.00        2.64      8.34 o 
   2  23   3     1371.50     1328.01    122.80 o 
   3  23   3       24.93       41.72      7.61 o 
  -3  24   3      838.42      743.50     31.04 o 
  -2  24   3      217.00      177.51     26.33 o 
  -1  24   3      828.28      674.63     52.48 o 
   0  24   3       24.25       40.18     15.85 o 
   1  24   3      860.12      880.12     43.04 o 
   2  24   3      100.16       91.58     12.21 o 
   3  24   3      726.48      794.92     28.03 o 
  -2  25   3      257.95      215.90     31.57 o 
  -1  25   3       55.26        8.93     10.17 o 
   0  25   3      526.18      728.38     52.69 o 
   1  25   3        9.08        1.53     12.70 o 
   2  25   3      319.87      341.92     19.60 o 
  -2  26   3      175.44      125.06      9.67 o 
  -1  26   3        0.74       -0.29      4.42 o 
   0  26   3      186.22      267.89     30.09 o 
   1  26   3       32.95       31.34     11.96 o 
  -1  27   3      183.56      147.30     11.36 o 
   0  27   3       70.53       95.68     17.40 o 
  -6   0   4        6.10       -0.44      5.16 o 
  -5   0   4      475.60      541.99     40.12 o 
  -4   0   4      125.44      101.58     12.72 o 
  -3   0   4     1123.46     1000.31     49.44 o 
  -2   0   4      387.62      299.13     25.43 o 
  -1   0   4     1299.95     1504.02     57.00 o 
   0   0   4      590.60      760.03     42.67 o 
   1   0   4     6668.85     6144.52    139.64 o 
   2   0   4     1316.68     1274.92     52.67 o 
   3   0   4     1228.37      788.17     57.31 o 
   4   0   4      587.83      466.72     45.49 o 
   5   0   4     1390.87     1121.92     61.81 o 
  -6   1   4       47.27       61.47      8.87 o 
  -5   1   4        9.61       -3.04      4.57 o 
  -4   1   4      358.87      345.18     15.78 o 
  -3   1   4        3.09       10.08      6.54 o 
  -2   1   4     2975.36     2983.60     63.41 o 
  -1   1   4        3.02       -1.99      5.50 o 
   0   1   4      197.57      255.65     17.27 o 
   1   1   4      150.62      127.86     11.19 o 
   2   1   4      160.92      164.92     12.69 o 
   3   1   4      436.86      419.92     21.91 o 
   4   1   4      137.90      114.65     16.51 o 
   5   1   4      445.41      395.50     52.66 o 
  -6   2   4       54.76       61.09      8.77 o 
  -5   2   4        0.75       -5.36      5.36 o 
  -4   2   4     1725.61     1657.69     35.72 o 
  -3   2   4      200.46      169.89     20.56 o 
  -2   2   4    10122.67     9722.66    201.45 o 
  -1   2   4     1019.77      846.67     42.69 o 
   0   2   4     4020.56     5114.10    145.83 o 
   1   2   4       54.62       46.28      7.19 o 
   2   2   4      425.71      318.63     21.05 o 
   3   2   4       13.98       23.60      5.99 o 
   4   2   4     1083.64      840.64    104.94 o 
   5   2   4       99.24       95.46     12.34 o 
   6   2   4      150.51      154.60     13.71 o 
  -6   3   4      273.08      306.47     18.05 o 
  -5   3   4      231.11      237.44     15.15 o 
  -4   3   4      159.00      151.39     12.17 o 
  -3   3   4      835.56      757.50     30.43 o 
  -2   3   4        7.49        6.29      4.77 o 
  -1   3   4     6128.73     5652.89    205.98 o 
   0   3   4     1091.54     1407.19     38.34 o 
   1   3   4     2831.24     2390.74     54.03 o 
   2   3   4     1191.41     1352.84    127.21 o 
   3   3   4      747.45      694.93     24.80 o 
   4   3   4      821.45      738.71     48.48 o 
   5   3   4       44.44       43.69      8.56 o 
  -6   4   4      533.98      663.15     28.46 o 
  -5   4   4      374.99      384.19     19.27 o 
  -4   4   4      192.52      171.54     13.15 o 
  -3   4   4      128.52      469.64     33.08 o 
  -2   4   4      357.34      319.74     18.66 o 
  -1   4   4     1169.25     1061.87     33.55 o 
   0   4   4     1292.98     1672.46     42.22 o 
   1   4   4       43.17       41.59      7.96 o 
   2   4   4      161.77      174.29     14.04 o 
   3   4   4      128.13      172.92     16.57 o 
   4   4   4       95.30       70.44     12.66 o 
   5   4   4        8.98        5.53      6.75 o 
  -6   5   4      300.42      362.53     27.00 o 
  -5   5   4        0.07        5.35      3.56 o 
  -4   5   4      379.71      398.11     19.60 o 
  -3   5   4      786.59      840.82     30.71 o 
  -2   5   4       29.97       14.18      4.82 o 
  -1   5   4      336.74      337.16     18.14 o 
   0   5   4       17.00       21.86      6.09 o 
   1   5   4        2.45        4.17      3.83 o 
   2   5   4       20.46        6.14      5.74 o 
   3   5   4       68.95       66.48      6.85 o 
   4   5   4       88.22       94.93     13.50 o 
   5   5   4      378.53      372.68     32.21 o 
  -6   6   4       41.96       40.31      9.91 o 
  -5   6   4       70.45       74.70      8.64 o 
  -4   6   4       63.03       49.63      7.42 o 
  -3   6   4       49.96      271.99     45.37 o 
  -2   6   4       19.25        5.20      3.73 o 
  -1   6   4      340.68      297.54     16.89 o 
   0   6   4      365.57      495.12     21.72 o 
   1   6   4      409.87      382.30     26.18 o 
   2   6   4      177.40      180.51     12.83 o 
   3   6   4      199.89      237.45     13.55 o 
   4   6   4       48.66       39.62      9.07 o 
   5   6   4      240.15      236.93     27.86 o 
  -6   7   4       17.78       24.59      7.94 o 
  -5   7   4       52.51       46.09      7.34 o 
  -4   7   4      130.06      127.91     11.66 o 
  -3   7   4       67.41      324.44     37.54 o 
  -2   7   4       13.98       16.81      5.19 o 
  -1   7   4       61.01       56.08      8.09 o 
   0   7   4       38.72       64.53      8.24 o 
   1   7   4       42.85       38.07      5.80 o 
   2   7   4      192.23      204.18     13.77 o 
   3   7   4        1.30        0.67      5.40 o 
   4   7   4        8.88        5.49      3.89 o 
   5   7   4       28.22       15.40      8.83 o 
  -6   8   4      153.06      171.63     17.18 o 
  -5   8   4       61.47       66.33     14.09 o 
  -4   8   4      486.71      488.25     22.07 o 
  -3   8   4       19.79      127.87     22.11 o 
  -2   8   4      452.74      445.51     25.49 o 
  -1   8   4      144.03      122.83     11.37 o 
   0   8   4     1895.68     2542.51     55.39 o 
   1   8   4      487.51      488.07     33.98 o 
   2   8   4      835.41      814.05     28.04 o 
   3   8   4     2276.59     2286.90     64.46 o 
   4   8   4      178.10      173.39     12.59 o 
   5   8   4      356.74      380.62     31.89 o 
  -6   9   4       62.06       83.05     11.62 o 
  -5   9   4        7.37       13.94      8.05 o 
  -4   9   4       55.79       56.30     10.14 o 
  -3   9   4       39.32      184.99     26.00 o 
  -2   9   4        1.77       -5.67      5.67 o 
  -1   9   4      110.76      113.85     10.93 o 
   0   9   4      509.43      661.24     33.20 o 
   1   9   4       53.93       52.27     12.24 o 
   2   9   4      904.48      829.42     33.96 o 
   3   9   4        0.06       44.12      9.11 o 
   4   9   4      666.37      707.11     36.33 o 
   5   9   4       73.45       70.46     13.41 o 
  -6  10   4       16.98       17.93      5.60 o 
  -5  10   4        5.58        5.06      4.26 o 
  -4  10   4       24.61       22.91      7.32 o 
  -3  10   4       43.83      705.05    106.14 o 
  -2  10   4       54.28       53.84     10.45 o 
  -1  10   4       97.65       99.86     10.46 o 
   0  10   4     1003.82     1373.77     39.56 o 
   1  10   4      370.39      385.21     22.09 o 
   2  10   4      667.92      668.81     25.40 o 
   3  10   4     2861.22     3001.15     75.08 o 
   4  10   4       59.94       46.18      6.86 o 
   5  10   4      256.45      255.60     23.04 o 
  -6  11   4       71.65       61.57      8.72 o 
  -5  11   4      505.10      421.09     56.52 o 
  -4  11   4       88.87       89.84     12.19 o 
  -3  11   4     1326.22     1448.24     56.17 o 
  -2  11   4        1.84       -4.76      4.76 o 
  -1  11   4     2070.77     2057.44     44.61 o 
   0  11   4        1.70        1.37      3.94 o 
   1  11   4     2368.81     2599.95     63.08 o 
   2  11   4     1008.02     1032.06     54.87 o 
   3  11   4      219.25      216.19     18.41 o 
   4  11   4      499.57      496.57     20.08 o 
   5  11   4        0.94       -1.43      4.33 o 
  -5  12   4       13.40       13.89      5.88 o 
  -4  12   4      113.32      110.21     11.15 o 
  -3  12   4       24.51      168.24     23.05 o 
  -2  12   4      825.27      839.95     41.06 o 
  -1  12   4        1.11        4.44      3.09 o 
   0  12   4      105.11       93.31      7.60 o 
   1  12   4      102.59      101.14     12.37 o 
   2  12   4       24.66       33.75     11.99 o 
   3  12   4      240.73      249.77     19.53 o 
   4  12   4       86.81       96.81      8.77 o 
   5  12   4       21.48       15.08      5.57 o 
  -5  13   4       12.92        6.68     10.35 o 
  -4  13   4       91.71       84.71     12.76 o 
  -3  13   4       22.90       36.41      9.78 o 
  -2  13   4        8.82       -1.98      4.25 o 
  -1  13   4      210.49      209.49     13.23 o 
   0  13   4       27.98       32.59      4.72 o 
   1  13   4       78.96       93.86     10.13 o 
   2  13   4      115.01      119.98     19.78 o 
   3  13   4      201.43      227.58     19.15 o 
   4  13   4      142.21      152.70     10.12 o 
  -5  14   4      889.64      672.64    190.81 o 
  -4  14   4       36.15       41.75      8.35 o 
  -3  14   4      684.22      732.64     35.78 o 
  -2  14   4      130.96      119.18     14.44 o 
  -1  14   4      198.91      181.42     16.20 o 
   0  14   4        2.86       10.31      4.16 o 
   1  14   4      296.00      270.98     16.65 o 
   2  14   4       11.29       12.65     10.07 o 
   3  14   4       69.39       83.28     16.11 o 
   4  14   4      372.74      377.81     26.00 o 
  -5  15   4      120.01      102.31     12.26 o 
  -4  15   4       38.70       32.89      7.88 o 
  -3  15   4       73.41       97.46     21.11 o 
  -2  15   4       30.99       29.27      8.07 o 
  -1  15   4      683.94      664.34     31.64 o 
   0  15   4        1.81        3.09      3.74 o 
   1  15   4      452.90      411.01     30.46 o 
   2  15   4       83.34       89.69     18.29 o 
   3  15   4      424.79      459.98     35.25 o 
   4  15   4       29.02       20.07      6.74 o 
  -5  16   4      115.76       97.98     10.60 o 
  -4  16   4      978.65      856.45     33.65 o 
  -3  16   4        4.53       34.94     17.56 o 
  -2  16   4     4416.55     4596.39    152.14 o 
  -1  16   4      213.24      227.26     30.23 o 
   0  16   4     1867.80     2389.62     88.25 o 
   1  16   4       86.58       99.87     13.20 o 
   2  16   4      484.63      550.97     40.95 o 
   3  16   4      197.49      211.07     23.37 o 
   4  16   4      693.10      730.07     33.00 o 
  -4  17   4        3.82        6.97      6.00 o 
  -3  17   4     1170.18     1300.15     74.49 o 
  -2  17   4     1321.66     1434.97     79.86 o 
  -1  17   4     1249.07     1252.14     73.35 o 
   0  17   4      608.69      809.30     34.79 o 
   1  17   4      864.24      825.92     38.09 o 
   2  17   4      151.65      138.68     21.03 o 
   3  17   4      338.54      357.68     28.82 o 
   4  17   4       74.84       70.79      9.53 o 
  -4  18   4      203.66      163.27     20.89 o 
  -3  18   4      446.34      499.26     44.10 o 
  -2  18   4      402.00      422.67     42.89 o 
  -1  18   4       29.81       41.18     14.84 o 
   0  18   4      493.26      654.86     30.91 o 
   1  18   4      351.40      300.52     22.67 o 
   2  18   4      517.28      543.89     38.99 o 
   3  18   4        0.40       12.00      7.13 o 
   4  18   4      164.61      140.88     11.71 o 
  -4  19   4      152.77       80.18     14.71 o 
  -3  19   4       91.33       84.61     18.90 o 
  -2  19   4      144.65      125.72     25.64 o 
  -1  19   4       15.03       13.55     11.08 o 
   0  19   4      121.72      141.21     32.47 o 
   1  19   4       81.70       71.28     11.45 o 
   2  19   4      488.11      480.80     35.17 o 
   3  19   4      177.96      204.51     19.51 o 
  -4  20   4       16.03       31.06      8.91 o 
  -3  20   4      170.69      138.73     22.75 o 
  -2  20   4      283.79      231.57     18.46 o 
  -1  20   4       64.57       76.22     19.91 o 
   0  20   4        8.99       -1.21      7.82 o 
   1  20   4       80.91       64.71     10.49 o 
   2  20   4        6.78       11.84      7.02 o 
   3  20   4      389.86      424.25     25.92 o 
  -3  21   4       95.00       98.37     19.00 o 
  -2  21   4        4.33        2.04      4.85 o 
  -1  21   4      889.35      888.66     61.07 o 
   0  21   4      241.22      255.73     33.30 o 
   1  21   4      425.72      427.17     32.30 o 
   2  21   4      127.01      120.46     15.67 o 
   3  21   4      184.88      253.97     17.95 o 
  -3  22   4       28.43       47.90     13.15 o 
  -2  22   4      384.06      341.78     24.15 o 
  -1  22   4      139.87      117.99     23.10 o 
   0  22   4      975.92     1212.92     70.18 o 
   1  22   4      175.13      179.60     14.80 o 
   2  22   4      240.94      230.71     19.41 o 
   3  22   4      575.02      592.22     24.33 o 
  -3  23   4        5.84       -8.50      8.50 o 
  -2  23   4        0.54        4.30      4.17 o 
  -1  23   4        6.98      -10.04     10.04 o 
   0  23   4       10.44       14.30     11.49 o 
   1  23   4      120.59      108.94     10.58 o 
   2  23   4      181.17      173.78     14.82 o 
  -2  24   4       67.97       44.19      9.06 o 
  -1  24   4        2.64        6.82      8.03 o 
   0  24   4      217.91      284.90     31.01 o 
   1  24   4       18.85       22.53      4.49 o 
   2  24   4       48.87       44.94      6.50 o 
  -2  25   4       18.78        4.93      6.90 o 
  -1  25   4      540.29      468.62     19.56 o 
   0  25   4       68.39      102.60     17.78 o 
   1  25   4      185.05      168.60     19.45 o 
  -1  26   4       66.91       19.96      8.61 o 
   0  26   4       40.38       38.12     10.85 o 
  -6   1   5        3.91       -1.68      4.10 o 
  -5   1   5        8.08        3.67      3.23 o 
  -4   1   5       22.33       18.36      3.62 o 
  -3   1   5      672.02      741.84     34.94 o 
  -2   1   5      155.12      151.74     10.86 o 
  -1   1   5      203.16      153.77     16.28 o 
   0   1   5       69.80       79.54     11.00 o 
   1   1   5       86.89       58.93      7.11 o 
   2   1   5       58.89       47.16      6.35 o 
   3   1   5      269.49      251.53     24.05 o 
   4   1   5      275.39      252.51     32.93 o 
   5   1   5       58.09       56.97      8.00 o 
  -6   2   5      170.50      191.60     15.41 o 
  -5   2   5       47.79       54.68      6.93 o 
  -4   2   5        9.23       16.82      4.77 o 
  -3   2   5      139.02      127.21     12.00 o 
  -2   2   5      551.56      541.49     19.74 o 
  -1   2   5       13.86       24.20      7.13 o 
   0   2   5       73.40       73.24     10.51 o 
   1   2   5       35.28       19.18      4.60 o 
   2   2   5      117.16      112.93      9.50 o 
   3   2   5      359.09      406.96     30.73 o 
   4   2   5       19.39       10.17      6.48 o 
   5   2   5      232.73      263.09     15.85 o 
  -6   3   5      109.00      126.32     12.06 o 
  -5   3   5       25.76       25.20      5.75 o 
  -4   3   5       61.95       57.27      9.39 o 
  -3   3   5      183.47      199.13     20.50 o 
  -2   3   5       31.35       10.61      4.32 o 
  -1   3   5       13.14       18.45      6.44 o 
   0   3   5       79.84       66.13     10.45 o 
   1   3   5      423.73      341.25     16.53 o 
   2   3   5       66.54       51.38      6.79 o 
   3   3   5       99.87      147.44     13.68 o 
   4   3   5       11.95        8.83      5.87 o 
   5   3   5        9.78        3.29      8.87 o 
  -6   4   5       41.02       41.66      6.85 o 
  -5   4   5      651.47      669.45     22.79 o 
  -4   4   5       49.04       45.54      8.82 o 
  -3   4   5      864.70      868.65     36.81 o 
  -2   4   5       82.72       56.97      7.05 o 
  -1   4   5      825.81      876.18     33.89 o 
   0   4   5      765.68      946.30     36.48 o 
   1   4   5      371.86      324.37     16.21 o 
   2   4   5      951.12      824.33     25.89 o 
   3   4   5       36.67       37.34      8.21 o 
   4   4   5       56.89       48.47      9.98 o 
   5   4   5        0.20       -0.13      4.69 o 
  -6   5   5      244.35      256.83     16.06 o 
  -5   5   5       65.03       68.78      9.28 o 
  -4   5   5      672.88      692.28     31.45 o 
  -3   5   5       27.43       28.73      8.10 o 
  -2   5   5       57.49       45.94      6.14 o 
  -1   5   5      119.58      106.84     11.90 o 
   0   5   5      536.03      637.52     27.91 o 
   1   5   5      688.37      570.43     23.72 o 
   2   5   5      429.24      398.45     17.82 o 
   3   5   5        1.70        3.88      4.26 o 
   4   5   5      113.39      105.38     22.25 o 
   5   5   5       54.42       62.71     12.20 o 
  -6   6   5        4.40       -1.72      3.94 o 
  -5   6   5       70.63       74.05      9.62 o 
  -4   6   5       13.38       12.71      9.99 o 
  -3   6   5      158.89      165.57     13.71 o 
  -2   6   5       27.99       18.83      4.73 o 
  -1   6   5      138.42      140.34     13.36 o 
   0   6   5       10.63       16.08      4.54 o 
   1   6   5      566.26      511.68     31.88 o 
   2   6   5       23.92       17.98      4.63 o 
   3   6   5       83.09       92.96     10.15 o 
   4   6   5       22.13       20.42     11.53 o 
   5   6   5      126.20      122.96     16.11 o 
  -5   7   5       51.42       62.55      8.68 o 
  -4   7   5      284.55      311.17     32.50 o 
  -3   7   5        0.30       -7.52      7.52 o 
  -2   7   5       79.03       80.45     11.59 o 
  -1   7   5        4.99        6.64      4.28 o 
   0   7   5      983.17     1311.69     33.48 o 
   1   7   5      131.35      105.20     12.18 o 
   2   7   5     3523.49     3383.18     65.76 o 
   3   7   5      319.09      302.58     25.34 o 
   4   7   5     1326.79     1357.17     71.75 o 
   5   7   5       58.93       60.62     10.96 o 
  -5   8   5       31.10       31.14      6.33 o 
  -4   8   5       48.51       47.13     14.94 o 
  -3   8   5      143.85      294.28     73.82 o 
  -2   8   5        0.13       -3.05      3.94 o 
  -1   8   5      399.50      353.25     16.92 o 
   0   8   5      185.40      249.30     14.33 o 
   1   8   5      706.02      727.91     27.38 o 
   2   8   5     1113.88     1134.96     83.22 o 
   3   8   5     1041.14     1062.79     42.41 o 
   4   8   5       51.92       43.97     18.59 o 
   5   8   5      196.54      178.30     16.56 o 
  -5   9   5      323.40      313.87     22.07 o 
  -4   9   5      670.46      716.24     48.50 o 
  -3   9   5      403.06      393.89     25.56 o 
  -2   9   5      947.78      976.38     31.79 o 
  -1   9   5     2860.37     2950.30     66.92 o 
   0   9   5      571.08      759.04     31.71 o 
   1   9   5      872.62      869.62     30.01 o 
   2   9   5      997.71      946.20     40.78 o 
   3   9   5       20.16       16.92      7.11 o 
   4   9   5      296.57      307.08     18.12 o 
   5   9   5        0.19       -2.02      3.35 o 
  -5  10   5      334.70      291.64     27.57 o 
  -4  10   5      128.23      169.82     23.88 o 
  -3  10   5      760.01     1083.34     61.29 o 
  -2  10   5      648.55      673.24     26.35 o 
  -1  10   5      456.88      427.70     16.60 o 
   0  10   5      478.56      582.72     22.05 o 
   1  10   5      130.63      124.05     11.63 o 
   2  10   5        7.03        9.26      5.50 o 
   3  10   5       17.03       18.39      8.64 o 
   4  10   5       16.26       12.73      4.84 o 
  -5  11   5       87.63       77.18     14.20 o 
  -4  11   5      567.14      634.15     43.76 o 
  -3  11   5      169.92      155.81     22.97 o 
  -2  11   5      253.16      259.65     20.74 o 
  -1  11   5      139.49      127.23     10.79 o 
   0  11   5     1083.05     1506.56     55.39 o 
   1  11   5       28.36       29.45      8.06 o 
   2  11   5     1980.74     1994.64     84.65 o 
   3  11   5       20.52       24.25      7.32 o 
   4  11   5      425.45      431.76     19.76 o 
  -5  12   5        2.64       -5.98      5.98 o 
  -4  12   5        4.85        3.85     10.81 o 
  -3  12   5       21.17       51.59     22.50 o 
  -2  12   5       77.68       73.40      9.55 o 
  -1  12   5      121.31      128.30     10.80 o 
   0  12   5      200.18      229.68     16.26 o 
   1  12   5      533.66      563.93     40.82 o 
   2  12   5        5.12        5.29     11.17 o 
   3  12   5       23.83       46.21      8.68 o 
   4  12   5       50.98       45.29      6.27 o 
  -5  13   5       23.09       22.08      7.71 o 
  -4  13   5        6.16       11.21      9.06 o 
  -3  13   5       57.89       71.41     12.15 o 
  -2  13   5       33.41       26.10      6.75 o 
  -1  13   5      166.70      158.34     24.29 o 
   0  13   5      270.55      329.19     24.10 o 
   1  13   5        3.02        1.55      6.83 o 
   2  13   5      381.19      437.74     36.33 o 
   3  13   5      117.32      143.70     13.39 o 
   4  13   5      306.35      264.88     31.74 o 
  -5  14   5       38.52       14.96      6.22 o 
  -4  14   5        1.10        1.75      6.35 o 
  -3  14   5       35.95       46.22      9.78 o 
  -2  14   5       47.53       45.41      7.81 o 
  -1  14   5       66.22       61.43     16.75 o 
   0  14   5        3.30       -4.42      9.27 o 
   1  14   5       31.90       21.43     11.77 o 
   2  14   5       27.87       30.66     11.58 o 
   3  14   5       17.34       72.38     13.70 o 
   4  14   5       32.29       22.13      5.25 o 
  -4  15   5      191.96      141.93     20.97 o 
  -3  15   5        1.64       60.61     16.79 o 
  -2  15   5      355.91      384.62     24.11 o 
  -1  15   5      302.08      274.96     32.90 o 
   0  15   5       39.09       38.26      8.16 o 
   1  15   5      601.74      600.75     40.95 o 
   2  15   5        8.42        5.92      7.03 o 
   3  15   5      264.65      338.27     26.77 o 
   4  15   5      103.85      107.94      9.56 o 
  -4  16   5        0.34        9.10      7.98 o 
  -3  16   5        0.77        3.10     10.61 o 
  -2  16   5        2.98       14.80     10.75 o 
  -1  16   5        1.20       10.01      9.39 o 
   0  16   5      217.37      241.07     18.38 o 
   1  16   5      263.79      272.50     27.33 o 
   2  16   5      296.69      269.96     26.30 o 
   3  16   5      200.60      373.47     26.46 o 
  -4  17   5       48.45       64.14     13.93 o 
  -3  17   5       40.86       42.76     15.27 o 
  -2  17   5        3.78        0.59     10.23 o 
  -1  17   5       31.55       20.14     10.69 o 
   0  17   5        0.29       -1.10      3.49 o 
   1  17   5       25.09       25.46      9.57 o 
   2  17   5        3.67       -4.78      6.70 o 
   3  17   5       20.77       31.73      8.07 o 
  -4  18   5      158.92      148.79     18.15 o 
  -3  18   5       69.73       66.33     16.52 o 
  -2  18   5      209.43      200.27     28.37 o 
  -1  18   5      196.22      190.73     28.00 o 
   0  18   5      576.21      741.51     61.35 o 
   1  18   5       98.80       96.60     11.74 o 
   2  18   5      231.04      240.70     22.63 o 
   3  18   5        2.91       18.67      6.00 o 
  -4  19   5       89.24       59.01     10.82 o 
  -3  19   5      201.93      189.30     24.83 o 
  -2  19   5      235.66      233.39     29.57 o 
  -1  19   5       74.35       78.89     11.75 o 
   0  19   5       46.32       53.66     15.98 o 
   1  19   5      268.51      201.32     49.48 o 
   2  19   5        7.43        3.74      5.15 o 
   3  19   5        0.35       12.41      5.07 o 
  -3  20   5       67.77       84.99     16.57 o 
  -2  20   5       14.36       17.72     10.34 o 
  -1  20   5      275.68      291.96     32.84 o 
   0  20   5        8.29       -6.93      8.99 o 
   1  20   5      307.42      318.32     21.36 o 
   2  20   5       47.45       35.22      8.16 o 
   3  20   5      395.11      393.00     17.93 o 
  -3  21   5      266.02      221.69     22.61 o 
  -2  21   5      168.60      144.84     21.55 o 
  -1  21   5      325.78      301.11     31.67 o 
   0  21   5        1.42       13.96     10.09 o 
   1  21   5      134.99      108.96     12.28 o 
   2  21   5      305.44      307.41     19.01 o 
  -3  22   5       92.01      102.37     14.04 o 
  -2  22   5        1.54        4.23      7.63 o 
  -1  22   5      227.14      227.63     26.08 o 
   0  22   5       12.26       27.07     10.67 o 
   1  22   5      577.17      528.05     23.24 o 
   2  22   5       58.88       46.77      6.37 o 
  -2  23   5       91.48       71.33     13.38 o 
  -1  23   5       80.64       69.85     14.59 o 
   0  23   5      189.59      217.86     22.92 o 
  -1  24   5      155.11      107.84     15.09 o 
  -5   0   6        0.77       12.06      6.53 o 
  -4   0   6        3.46        4.35      8.55 o 
  -3   0   6      186.22      178.66     25.95 o 
  -2   0   6      858.65      820.95     57.96 o 
  -1   0   6        7.37        5.21      6.41 o 
   0   0   6     2700.66     3277.62    349.72 o 
   1   0   6       14.38        4.08      6.13 o 
   2   0   6     1520.67     1501.59     81.69 o 
   3   0   6        2.54        3.84      7.22 o 
   4   0   6     2020.68     2027.96     76.17 o 
  -5   1   6      130.85      109.15     11.03 o 
  -4   1   6       84.48      111.92     14.13 o 
  -3   1   6      623.35      648.74     34.18 o 
  -2   1   6      105.62      101.92     12.22 o 
  -1   1   6     1314.84     1165.80     54.70 o 
   0   1   6      573.23      671.27     28.98 o 
   1   1   6     1414.91     1155.24     32.20 o 
   2   1   6       31.94       34.37      9.80 o 
   3   1   6     1311.22     1289.99     50.36 o 
   4   1   6        9.45        8.62      6.90 o 
  -5   2   6      225.34      222.65     21.96 o 
  -4   2   6       40.81       57.09     10.56 o 
  -3   2   6     1860.27     2007.44     61.83 o 
  -2   2   6        2.28       -0.14      5.04 o 
  -1   2   6      533.55      494.86     23.42 o 
   0   2   6       32.49       34.59      6.14 o 
   1   2   6        3.28        1.87      3.66 o 
   2   2   6      128.80      125.05     16.74 o 
   3   2   6      110.15      125.50     16.51 o 
   4   2   6        2.55        7.52      9.03 o 
  -5   3   6      434.02      445.90     31.34 o 
  -4   3   6      707.11      771.71     50.62 o 
  -3   3   6     1043.88     1162.28     65.22 o 
  -2   3   6     1089.00     1011.20     30.13 o 
  -1   3   6       56.21       47.01      6.90 o 
   0   3   6      243.46      269.87     14.05 o 
   1   3   6      191.61      148.77     19.32 o 
   2   3   6       23.98       19.91      7.96 o 
   3   3   6        2.83       -5.44      5.44 o 
   4   3   6       62.40       55.46      8.58 o 
  -5   4   6        2.11       13.86      6.83 o 
  -4   4   6        1.91       12.73     10.16 o 
  -3   4   6        8.76       20.09     12.53 o 
  -2   4   6     1122.26     1105.76     43.64 o 
  -1   4   6      415.01      352.66     16.85 o 
   0   4   6      296.71      320.28     25.56 o 
   1   4   6      172.86      177.86     22.99 o 
   2   4   6       47.88       50.87     10.65 o 
   3   4   6       27.03       27.24      7.58 o 
   4   4   6      167.92      157.44     12.82 o 
  -5   5   6       25.95       19.49      8.03 o 
  -4   5   6      355.24      403.24     36.29 o 
  -3   5   6      119.11      131.45     15.68 o 
  -2   5   6     1083.18     1084.64     43.26 o 
  -1   5   6      401.89      378.19     17.83 o 
   0   5   6      323.91      391.14     28.19 o 
   1   5   6      213.32      177.67     23.14 o 
   2   5   6        4.04       14.05      6.25 o 
   3   5   6      366.39      339.04     23.35 o 
   4   5   6       19.92       13.81      8.53 o 
  -5   6   6       42.38       39.38     10.36 o 
  -4   6   6        9.37        3.64      9.17 o 
  -3   6   6       65.70       71.31     12.06 o 
  -2   6   6        7.36        5.31     11.01 o 
  -1   6   6      496.28      500.64     19.34 o 
   0   6   6      581.85      712.59     27.53 o 
   1   6   6        9.70        8.17      6.22 o 
   2   6   6      608.03      602.59     25.73 o 
   3   6   6       76.48       50.06      9.22 o 
   4   6   6      523.71      536.00     36.62 o 
  -5   7   6       93.00       92.20     13.97 o 
  -4   7   6       11.17       13.59      9.45 o 
  -3   7   6       27.69       44.50     10.23 o 
  -2   7   6       79.48       64.94     17.87 o 
  -1   7   6      144.64      131.17     11.44 o 
   0   7   6       32.97       30.75     10.83 o 
   1   7   6        1.75        5.95      7.74 o 
   2   7   6      225.09      187.80     14.14 o 
   3   7   6       26.57       15.00      9.93 o 
   4   7   6        7.65        5.20      5.71 o 
  -5   8   6       39.85       37.36      9.47 o 
  -4   8   6        2.93        2.66      8.46 o 
  -3   8   6      101.57      148.49     18.96 o 
  -2   8   6        9.66       10.42      7.27 o 
  -1   8   6      657.02      612.62     63.71 o 
   0   8   6      424.59      594.47     39.13 o 
   1   8   6      668.46      643.64     33.05 o 
   2   8   6     1581.06     1595.99     52.83 o 
   3   8   6       67.15       84.48     18.73 o 
   4   8   6      243.92      268.09     23.32 o 
  -5   9   6       26.22       20.02      7.13 o 
  -4   9   6       19.08       21.57     10.90 o 
  -3   9   6        1.35       -1.91     10.22 o 
  -2   9   6      114.80      114.06     14.32 o 
  -1   9   6      205.00      187.64     17.73 o 
   0   9   6       43.72       46.55     11.77 o 
   1   9   6      417.81      403.51     39.57 o 
   2   9   6       62.24       54.60     10.13 o 
   3   9   6      366.67      386.31     37.35 o 
   4   9   6      110.83      111.52     14.03 o 
  -5  10   6        7.75       -0.82      2.99 o 
  -4  10   6       36.27       40.61      9.43 o 
  -3  10   6       15.63       16.13      6.91 o 
  -2  10   6      184.91      184.60     14.10 o 
  -1  10   6       76.85       61.46     12.74 o 
   0  10   6        0.83        0.00      5.56 o 
   1  10   6      155.57      167.21     16.40 o 
   2  10   6      749.31      773.44     34.58 o 
   3  10   6      281.68      262.41     17.46 o 
   4  10   6       17.07       22.74      6.20 o 
  -5  11   6       69.03       51.79      9.57 o 
  -4  11   6      305.70      335.78     20.91 o 
  -3  11   6       29.34       45.78      7.62 o 
  -2  11   6      178.62      179.98     14.03 o 
  -1  11   6        6.37        5.67     10.30 o 
   0  11   6      654.59      865.32     75.57 o 
   1  11   6      458.34      431.15     28.24 o 
   2  11   6      543.07      554.99     28.11 o 
   3  11   6      461.70      440.30     21.40 o 
  -5  12   6       48.44       43.46      8.01 o 
  -4  12   6      165.62      171.75     14.71 o 
  -3  12   6      186.97      179.37     16.34 o 
  -2  12   6      181.79      171.86     13.29 o 
  -1  12   6        3.42       11.59      6.21 o 
   0  12   6      239.79      317.73     27.20 o 
   1  12   6        3.00       -2.20     11.89 o 
   2  12   6       72.54       68.32     10.06 o 
   3  12   6       39.63       32.94      6.25 o 
  -4  13   6       16.87       10.07      7.55 o 
  -3  13   6      157.02      163.92     15.48 o 
  -2  13   6      108.60       95.48      9.73 o 
  -1  13   6      130.30      122.88     22.22 o 
   0  13   6      107.07      136.87     17.31 o 
   1  13   6       96.89      103.54     16.77 o 
   2  13   6       24.35       27.05      9.58 o 
   3  13   6      535.79      560.21     29.63 o 
  -4  14   6        7.71        4.87      6.61 o 
  -3  14   6      375.80      417.42     22.92 o 
  -2  14   6     1128.32     1148.94     31.92 o 
  -1  14   6       88.11       78.63     12.52 o 
   0  14   6      866.41     1093.50     48.57 o 
   1  14   6      102.66      107.84     16.27 o 
   2  14   6      777.96      831.11     43.12 o 
   3  14   6        4.90       13.22      5.39 o 
  -4  15   6       60.38       59.42     11.97 o 
  -3  15   6      574.48      602.22     42.55 o 
  -2  15   6       38.65       44.52      8.78 o 
  -1  15   6      440.26      389.69     24.71 o 
   0  15   6        5.33        5.55      5.00 o 
   1  15   6      176.65      153.26     18.88 o 
   2  15   6       76.46       84.07     13.37 o 
   3  15   6      498.62      495.46     24.31 o 
  -4  16   6      181.77      177.23     17.68 o 
  -3  16   6     1749.57     1780.27     73.66 o 
  -2  16   6       20.64       30.44     11.52 o 
  -1  16   6      405.51      367.38     23.16 o 
   0  16   6       24.21       18.62      5.68 o 
   1  16   6        3.59        5.35      5.50 o 
   2  16   6       19.43       20.07      7.15 o 
  -4  17   6      521.76      397.90     24.03 o 
  -3  17   6      139.14      141.74     18.91 o 
  -2  17   6      151.53      157.57     22.36 o 
  -1  17   6       61.32       47.47      8.95 o 
   0  17   6        1.94        1.65      4.43 o 
   1  17   6       28.29       29.27      8.61 o 
   2  17   6        8.24       12.79      4.92 o 
  -3  18   6      178.74      166.21     19.40 o 
  -2  18   6      291.09      307.06     28.44 o 
  -1  18   6       55.92       61.83      9.21 o 
   0  18   6      599.78      714.10     41.30 o 
   1  18   6        6.11       -0.39      4.04 o 
   2  18   6      174.37      174.92     14.43 o 
  -3  19   6      270.19      225.68     20.51 o 
  -2  19   6       66.81       64.41     13.23 o 
  -1  19   6      687.91      629.10     24.83 o 
   0  19   6      109.23      115.00     11.29 o 
   1  19   6      785.40      749.65     29.91 o 
   2  19   6        4.27        7.64      3.48 o 
  -2  20   6       91.17       87.13     14.42 o 
  -1  20   6       26.82       14.18      7.21 o 
   0  20   6      458.92      492.16     28.79 o 
  -2  21   6      124.70       97.15     12.75 o 
  -1  21   6        4.40       -2.99      5.05 o 
   0  21   6       36.93       31.19      7.50 o 
  -5   1   7       10.23       17.56      5.50 o 
  -4   1   7      109.83      127.02     13.04 o 
  -3   1   7        2.56       35.00     13.52 o 
  -2   1   7       85.05       86.99     13.28 o 
  -1   1   7       29.81       30.42      8.13 o 
   0   1   7       76.97       74.78     10.63 o 
   1   1   7       32.22       22.01      8.44 o 
   2   1   7      261.84      228.89     19.56 o 
   3   1   7      382.18      327.59     19.71 o 
  -5   2   7       65.04       60.55      8.89 o 
  -4   2   7      318.13      347.56     20.48 o 
  -3   2   7      421.84      431.19     36.57 o 
  -2   2   7        0.07       -6.71      6.71 o 
  -1   2   7      194.85      183.85     17.25 o 
   0   2   7       58.49       60.16      9.81 o 
   1   2   7      214.83      202.50     14.85 o 
   2   2   7      110.98      108.21     13.60 o 
   3   2   7        2.86        4.85      4.89 o 
  -5   3   7        0.80        8.13      4.52 o 
  -4   3   7       84.22       79.53     10.35 o 
  -3   3   7       39.18       39.36     13.52 o 
  -2   3   7      104.74      103.30     14.07 o 
  -1   3   7       10.35        2.52      7.70 o 
   0   3   7       11.03        7.77      5.25 o 
   1   3   7       23.86       29.56      7.84 o 
   2   3   7        1.53       -4.66      5.39 o 
   3   3   7       11.52       12.27      5.04 o 
  -5   4   7       17.69       11.29      4.92 o 
  -4   4   7       17.97       21.52      5.98 o 
  -3   4   7       39.61       38.02      9.11 o 
  -2   4   7       33.71       31.58      8.69 o 
  -1   4   7       23.01       24.05      7.93 o 
   0   4   7      110.54      106.34     19.94 o 
   1   4   7       18.01        6.08      4.84 o 
   2   4   7      145.47      128.57     14.40 o 
   3   4   7        8.64       12.84      4.58 o 
  -5   5   7       84.14       79.78     10.48 o 
  -4   5   7       78.28       80.71      9.80 o 
  -3   5   7       13.80       22.57      7.90 o 
  -2   5   7       59.27       71.67     16.13 o 
  -1   5   7       64.00       68.61     11.26 o 
   0   5   7       24.40       35.89     14.13 o 
   1   5   7       18.37       18.88      7.58 o 
   2   5   7        2.32       -1.01      4.08 o 
   3   5   7       11.95       28.26     13.80 o 
  -5   6   7      271.48      234.12     16.56 o 
  -4   6   7        2.34        5.66      4.22 o 
  -3   6   7       57.93       58.89     10.24 o 
  -2   6   7        2.84       10.59      9.73 o 
  -1   6   7      587.82      562.36     44.16 o 
   0   6   7      126.26      133.01     23.17 o 
   1   6   7     1090.21      981.96     44.02 o 
   2   6   7       32.10       21.07      5.14 o 
   3   6   7      521.81      539.18     35.85 o 
  -5   7   7       23.76       12.79      4.71 o 
  -4   7   7      202.13      211.07     18.17 o 
  -3   7   7        5.48        5.90      5.52 o 
  -2   7   7      462.74      533.02     22.03 o 
  -1   7   7       36.20       50.60     16.40 o 
   0   7   7     1026.14     1105.81     62.13 o 
   1   7   7      112.29      103.10     10.40 o 
   2   7   7      493.54      461.55     24.37 o 
   3   7   7      122.11      123.43     16.56 o 
  -4   8   7       26.02       38.34      8.11 o 
  -3   8   7      283.93      289.22     15.31 o 
  -2   8   7      557.26      550.21     22.07 o 
  -1   8   7      563.44      563.93     27.54 o 
   0   8   7      285.73      294.85     32.43 o 
   1   8   7     2082.79     1892.02     57.61 o 
   2   8   7       53.84       42.95      8.29 o 
   3   8   7      491.70      523.56     31.48 o 
  -4   9   7       42.85       46.14      7.17 o 
  -3   9   7      164.43      198.66     12.58 o 
  -2   9   7       26.01       30.79      5.88 o 
  -1   9   7       11.93       22.51     12.69 o 
   0   9   7       21.01       22.58      7.84 o 
   1   9   7      456.74      422.44     27.48 o 
   2   9   7      452.23      424.69     22.66 o 
   3   9   7       32.54       36.85      8.58 o 
  -4  10   7      205.11      243.20     15.74 o 
  -3  10   7        0.15       12.42      5.73 o 
  -2  10   7      361.11      363.90     17.15 o 
  -1  10   7       22.64       19.45     11.96 o 
   0  10   7       11.05        4.95      5.86 o 
   1  10   7      762.62      666.58     31.41 o 
   2  10   7      155.84      155.19     16.18 o 
   3  10   7      253.33      226.74     16.68 o 
  -4  11   7       37.17       44.67      9.29 o 
  -3  11   7       52.80       61.69      8.72 o 
  -2  11   7      111.16      111.48      9.42 o 
  -1  11   7      112.99      106.06     19.51 o 
   0  11   7      166.07      196.92     17.36 o 
   1  11   7      118.67       98.00     21.69 o 
   2  11   7        4.72        4.46      3.47 o 
  -4  12   7        0.04       -5.18      5.18 o 
  -3  12   7      107.22      136.22     11.49 o 
  -2  12   7        3.05        3.41      3.57 o 
  -1  12   7      729.58      755.53     46.69 o 
   0  12   7      193.70      219.32     26.85 o 
   1  12   7      628.97      609.96     41.67 o 
   2  12   7        5.87       -3.28      6.38 o 
  -4  13   7      164.92      146.96     14.00 o 
  -3  13   7       72.33       80.51     13.76 o 
  -2  13   7      403.45      375.35     29.44 o 
  -1  13   7        1.46        2.06      8.16 o 
   0  13   7      284.10      301.84     30.02 o 
   1  13   7       83.67       77.20     16.05 o 
   2  13   7       91.47       88.95     13.90 o 
  -3  14   7       31.38       31.32      8.86 o 
  -2  14   7        3.51        3.51      6.31 o 
  -1  14   7       50.96       41.05     11.60 o 
   0  14   7       80.82       92.53     17.18 o 
   1  14   7       15.50        5.26      8.08 o 
   2  14   7       17.22       -6.57      6.57 o 
  -3  15   7        1.26        5.06      5.20 o 
  -2  15   7       72.89       49.90     11.88 o 
  -1  15   7        0.39        0.46      5.95 o 
   0  15   7      251.74      304.68     26.94 o 
   1  15   7        2.48        3.14      7.67 o 
   2  15   7      154.38      168.15     15.43 o 
  -3  16   7       24.33       14.58      5.90 o 
  -2  16   7        5.63        5.38      4.87 o 
  -1  16   7       80.89       70.74     11.63 o 
   0  16   7       27.19       28.86     10.26 o 
   1  16   7      100.15       77.48     13.48 o 
  -2  17   7        0.59       -3.48      4.08 o 
  -1  17   7        1.72        8.63      5.33 o 
   0  17   7       48.64       61.63     11.45 o 
   1  17   7        1.21       11.75      6.81 o 
   0  18   7        2.95       11.28      6.05 o 
  -4   0   8      361.82      390.71     21.77 o 
  -3   0   8       64.36       93.59     13.87 o 
  -2   0   8      692.96      720.30     41.10 o 
  -1   0   8       79.32       85.62     14.95 o 
   0   0   8      472.43      559.60     32.49 o 
   1   0   8      175.75      175.47     21.59 o 
   2   0   8      665.43      586.01     32.90 o 
  -4   1   8      417.29      407.13     15.65 o 
  -3   1   8      262.42      278.17     23.57 o 
  -2   1   8      303.52      295.51     18.63 o 
  -1   1   8      684.28      660.05     27.39 o 
   0   1   8      190.72      231.82     14.69 o 
   1   1   8      274.91      245.72     17.60 o 
   2   1   8      178.07      151.86     18.77 o 
  -4   2   8        4.81        5.01      2.28 o 
  -3   2   8        5.84       -3.31      4.50 o 
  -2   2   8      120.66      116.66     17.28 o 
  -1   2   8      111.32       96.87     11.04 o 
   0   2   8      200.63      234.17     22.36 o 
   1   2   8       10.92       13.55      5.37 o 
   2   2   8      212.02      182.59     16.12 o 
  -4   3   8      152.04      125.55      7.90 o 
  -3   3   8       26.59       18.01      4.63 o 
  -2   3   8        0.16        9.78      7.75 o 
  -1   3   8        0.51       -6.24      6.24 o 
   0   3   8      244.05      304.26     23.97 o 
   1   3   8      116.80      106.40     11.69 o 
   2   3   8       28.57       19.22      4.45 o 
  -4   4   8      310.90      328.28     19.22 o 
  -3   4   8      141.83      139.12     10.45 o 
  -2   4   8        1.83        1.08      4.26 o 
  -1   4   8        4.61        7.85      7.97 o 
   0   4   8       19.58       12.51      4.43 o 
   1   4   8        5.12        5.98      3.28 o 
   2   4   8       64.67       54.22     15.61 o 
  -4   5   8        1.68        3.36      3.63 o 
  -3   5   8      747.52      797.32     24.94 o 
  -2   5   8      105.34      110.02     11.16 o 
  -1   5   8      487.15      495.33     22.26 o 
   0   5   8      217.62      245.85     14.06 o 
   1   5   8       84.36       71.79      7.04 o 
   2   5   8      290.66      251.65     21.10 o 
  -4   6   8       99.72      107.40     10.16 o 
  -3   6   8      133.88      118.11      9.37 o 
  -2   6   8      609.76      578.40     23.76 o 
  -1   6   8      157.54      140.71     11.71 o 
   0   6   8       34.41       40.87      6.39 o 
   1   6   8      561.55      525.07     33.32 o 
   2   6   8       49.25       47.30      8.92 o 
  -3   7   8        0.11       -1.14      2.39 o 
  -2   7   8        3.96        0.21      4.01 o 
  -1   7   8       10.68        4.13      8.09 o 
   0   7   8       34.99       34.58      5.58 o 
   1   7   8      208.69      187.42     23.85 o 
   2   7   8       38.66       34.16      7.36 o 
  -3   8   8       13.83       17.51      3.90 o 
  -2   8   8      172.74      158.38     11.48 o 
  -1   8   8      155.99      154.77     14.68 o 
   0   8   8      186.33      218.02     15.73 o 
   1   8   8      609.30      622.21     65.97 o 
   2   8   8       35.30       19.10      5.86 o 
  -3   9   8      116.12       92.93      7.24 o 
  -2   9   8       26.07       25.08      4.98 o 
  -1   9   8       79.13       65.91      8.55 o 
   0   9   8       91.58      115.16     11.14 o 
   1   9   8        8.28       11.01      4.08 o 
  -2  10   8        0.68        3.74      4.51 o 
  -1  10   8        0.52        5.73      7.93 o 
   0  10   8       36.13       38.60      6.60 o 
   1  10   8       74.28       56.91     10.61 o 
  -2  11   8       28.98       18.12      6.15 o 
  -1  11   8        9.98        0.73      5.88 o 
   0  11   8      182.22      218.98     19.90 o 
   1  11   8       95.49       93.87     11.56 o 
  -2  12   8       41.34       22.00      6.09 o 
  -1  12   8       10.82        4.69      5.53 o 
   0  12   8       24.81       31.44      9.02 o 
   1  12   8       82.91       87.03     10.73 o 
  -1  13   8      539.50      481.52     25.20 o 
   0  13   8       22.50       21.74      7.12 o 
  -1  14   8       77.88       65.15      8.68 o 
   0  14   8       92.98       93.99     10.86 o 
  -2   1   9        1.65        0.37      3.76 o 
  -1   1   9       20.23       18.48      4.51 o 
   0   1   9        0.57        1.67      2.97 o 
  -2   2   9       53.52       67.84      8.56 o 
  -1   2   9        2.90       -3.10      3.10 o 
   0   2   9       65.43       68.52      6.95 o 
  -2   3   9       11.12       11.84      4.75 o 
  -1   3   9       27.31       17.73      4.37 o 
   0   3   9       13.07       23.66      4.25 o 
  -1   4   9       33.14       29.66      4.01 o 
   0   4   9       18.63       21.36      6.01 o 
  -1   5   9       12.23       11.00      3.30 o 
   0   5   9      174.20      172.72     13.90 o 
  -1   6   9       67.74       50.15      7.85 o 
                                                 
